# Supplementary material for: Visual control during climbing: Variability in practice fosters a proactive gaze pattern
Source: PLoS One. 2022 Jun 10;17(6):e0269794. doi: 10.1371/journal.pone.0269794 (PMC9187105; doi:10.1371/journal.pone.0269794)
Supplement: S1 Data — (ZIP) [file pone.0269794.s001.zip]

Archive with 3 entries (3 files):
- data/geometricindexentropy.csv
- data/offset_duration.csv
- data/visualentropy.csv
