# Supplementary material for: Visual control during climbing: Variability in practice fosters a proactive gaze pattern
Source: PLoS One. 2022 Jun 10;17(6):e0269794. doi: 10.1371/journal.pone.0269794 (PMC9187105; doi:10.1371/journal.pone.0269794)
Supplement: S1 Data — (ZIP) [file pone.0269794.s001.zip › data/geometricindexentropy.csv]

Group	ParticipantID	Session	Route	Trial	GIE
G1-C	G1-C1	Session 1	Training	1	1,3253
G1-C	G1-C1	Session 1	Training	2	0,99578
G1-C	G1-C1	Session 1	Training	3	1,0589
G1-C	G1-C3	Session 1	Training	1	1,1899
G1-C	G1-C3	Session 1	Training	2	0,74995
G1-C	G1-C3	Session 1	Training	3	0,88559
G1-C	G1-C4	Session 1	Training	1	1,1793
G1-C	G1-C4	Session 1	Training	2	1,0821
G1-C	G1-C4	Session 1	Training	3	1,0701
G1-C	G1-C5	Session 1	Training	1	1,4598
G1-C	G1-C5	Session 1	Training	2	1,8035
G1-C	G1-C5	Session 1	Training	3	1,5133
G1-C	G1-C6	Session 1	Training	1	1,1558
G1-C	G1-C6	Session 1	Training	2	0,98202
G1-C	G1-C6	Session 1	Training	3	0,99683
G1-C	G1-C7	Session 1	Training	1	1,3368
G1-C	G1-C7	Session 1	Training	2	1,2345
G1-C	G1-C7	Session 1	Training	3	1,2929
G2-EI	G2-EI1	Session 1	Training	1	1,3627
G2-EI	G2-EI1	Session 1	Training	2	1,1796
G2-EI	G2-EI1	Session 1	Training	3	1,1176
G2-EI	G2-EI2	Session 1	Training	1	1,0585
G2-EI	G2-EI2	Session 1	Training	2	1,0886
G2-EI	G2-EI2	Session 1	Training	3	0,91921
G2-EI	G2-EI3	Session 1	Training	1	1,3463
G2-EI	G2-EI3	Session 1	Training	2	1,1381
G2-EI	G2-EI3	Session 1	Training	3	1,0493
G2-EI	G2-EI4	Session 1	Training	1	1,5457
G2-EI	G2-EI4	Session 1	Training	2	1,4337
G2-EI	G2-EI4	Session 1	Training	3	1,1589
G2-EI	G2-EI5	Session 1	Training	1	0,81974
G2-EI	G2-EI5	Session 1	Training	2	0,86304
G2-EI	G2-EI5	Session 1	Training	3	0,80264
G2-EI	G2-EI6	Session 1	Training	1	1,542
G2-EI	G2-EI6	Session 1	Training	2	1,4358
G2-EI	G2-EI6	Session 1	Training	3	1,3253
G2-EI	G2-EI7	Session 1	Training	1	0,87506
G2-EI	G2-EI7	Session 1	Training	2	1,0519
G2-EI	G2-EI7	Session 1	Training	3	0,74827
G3-EC	G3-EC1	Session 1	Training	1	0,85415
G3-EC	G3-EC1	Session 1	Training	2	0,83227
G3-EC	G3-EC1	Session 1	Training	3	0,88904
G3-EC	G3-EC2	Session 1	Training	1	1,2854
G3-EC	G3-EC2	Session 1	Training	2	1,0496
G3-EC	G3-EC2	Session 1	Training	3	1,1336
G3-EC	G3-EC3	Session 1	Training	1	0,93127
G3-EC	G3-EC3	Session 1	Training	2	0,92567
G3-EC	G3-EC3	Session 1	Training	3	0,88365
G3-EC	G3-EC4	Session 1	Training	1	0,92624
G3-EC	G3-EC4	Session 1	Training	2	0,9726
G3-EC	G3-EC4	Session 1	Training	3	0,89378
G3-EC	G3-EC5	Session 1	Training	1	0,97241
G3-EC	G3-EC5	Session 1	Training	2	0,99878
G3-EC	G3-EC5	Session 1	Training	3	0,93234
G3-EC	G3-EC6	Session 1	Training	1	0,90364
G3-EC	G3-EC6	Session 1	Training	2	0,9565
G3-EC	G3-EC6	Session 1	Training	3	0,93922
G3-EC	G3-EC7	Session 1	Training	1	1,601
G3-EC	G3-EC7	Session 1	Training	2	1,3056
G3-EC	G3-EC7	Session 1	Training	3	1,0253
G3-EC	G3-EC8	Session 1	Training	1	1,0397
G3-EC	G3-EC8	Session 1	Training	2	0,95519
G3-EC	G3-EC8	Session 1	Training	3	1,0897
G1-C	G1-C1	Session 1	Transfer	1	1,4112
G1-C	G1-C3	Session 1	Transfer	1	1,535
G1-C	G1-C4	Session 1	Transfer	1	1,5236
G1-C	G1-C5	Session 1	Transfer	1	1,5936
G1-C	G1-C6	Session 1	Transfer	1	1,0685
G1-C	G1-C7	Session 1	Transfer	1	1,7307
G2-EI	G2-EI1	Session 1	Transfer	1	1,2284
G2-EI	G2-EI2	Session 1	Transfer	1	1,1886
G2-EI	G2-EI3	Session 1	Transfer	1	1,7641
G2-EI	G2-EI4	Session 1	Transfer	1	1,9868
G2-EI	G2-EI5	Session 1	Transfer	1	1,11
G2-EI	G2-EI6	Session 1	Transfer	1	1,9126
G2-EI	G2-EI7	Session 1	Transfer	1	1,3341
G3-EC	G3-EC1	Session 1	Transfer	1	1,1745
G3-EC	G3-EC2	Session 1	Transfer	1	1,2625
G3-EC	G3-EC3	Session 1	Transfer	1	1,1049
G3-EC	G3-EC4	Session 1	Transfer	1	1,3419
G3-EC	G3-EC5	Session 1	Transfer	1	1,2747
G3-EC	G3-EC6	Session 1	Transfer	1	1,4172
G3-EC	G3-EC7	Session 1	Transfer	1	1,6313
G3-EC	G3-EC8	Session 1	Transfer	1	1,462
G1-C	G1-C1	Session 10	Training	1	0,49827
G1-C	G1-C1	Session 10	Training	2	0,50237
G1-C	G1-C1	Session 10	Training	3	0,53479
G1-C	G1-C3	Session 10	Training	1	0,59214
G1-C	G1-C3	Session 10	Training	2	0,54635
G1-C	G1-C3	Session 10	Training	3	0,53062
G1-C	G1-C4	Session 10	Training	1	0,62672
G1-C	G1-C4	Session 10	Training	2	0,55609
G1-C	G1-C4	Session 10	Training	3	0,54114
G1-C	G1-C5	Session 10	Training	1	0,6575
G1-C	G1-C5	Session 10	Training	2	0,70927
G1-C	G1-C5	Session 10	Training	3	0,61634
G1-C	G1-C6	Session 10	Training	1	0,38073
G1-C	G1-C6	Session 10	Training	2	0,3565
G1-C	G1-C6	Session 10	Training	3	0,36151
G1-C	G1-C7	Session 10	Training	1	0,41742
G1-C	G1-C7	Session 10	Training	2	0,40866
G1-C	G1-C7	Session 10	Training	3	0,40576
G2-EI	G2-EI1	Session 10	Training	1	0,7013
G2-EI	G2-EI1	Session 10	Training	2	0,79636
G2-EI	G2-EI1	Session 10	Training	3	0,71882
G2-EI	G2-EI2	Session 10	Training	1	0,61185
G2-EI	G2-EI2	Session 10	Training	2	0,56964
G2-EI	G2-EI2	Session 10	Training	3	0,58759
G2-EI	G2-EI3	Session 10	Training	1	0,73262
G2-EI	G2-EI3	Session 10	Training	2	0,72696
G2-EI	G2-EI3	Session 10	Training	3	0,63187
G2-EI	G2-EI4	Session 10	Training	1	1,0301
G2-EI	G2-EI4	Session 10	Training	2	0,94268
G2-EI	G2-EI4	Session 10	Training	3	0,73545
G2-EI	G2-EI5	Session 10	Training	1	0,57497
G2-EI	G2-EI5	Session 10	Training	2	0,57569
G2-EI	G2-EI5	Session 10	Training	3	0,50417
G2-EI	G2-EI6	Session 10	Training	1	1,0435
G2-EI	G2-EI6	Session 10	Training	2	0,9186
G2-EI	G2-EI6	Session 10	Training	3	0,84751
G2-EI	G2-EI7	Session 10	Training	1	0,40728
G2-EI	G2-EI7	Session 10	Training	2	0,51141
G2-EI	G2-EI7	Session 10	Training	3	0,41544
G3-EC	G3-EC1	Session 10	Training	1	0,47461
G3-EC	G3-EC1	Session 10	Training	2	0,57684
G3-EC	G3-EC1	Session 10	Training	3	0,4726
G3-EC	G3-EC2	Session 10	Training	1	0,65618
G3-EC	G3-EC2	Session 10	Training	2	0,57994
G3-EC	G3-EC2	Session 10	Training	3	0,68171
G3-EC	G3-EC3	Session 10	Training	1	0,51258
G3-EC	G3-EC3	Session 10	Training	2	0,54982
G3-EC	G3-EC3	Session 10	Training	3	0,49695
G3-EC	G3-EC4	Session 10	Training	1	0,58862
G3-EC	G3-EC4	Session 10	Training	2	0,56711
G3-EC	G3-EC4	Session 10	Training	3	0,47275
G3-EC	G3-EC5	Session 10	Training	1	0,68634
G3-EC	G3-EC5	Session 10	Training	2	0,75305
G3-EC	G3-EC5	Session 10	Training	3	0,62243
G3-EC	G3-EC6	Session 10	Training	1	0,56278
G3-EC	G3-EC6	Session 10	Training	2	0,52622
G3-EC	G3-EC6	Session 10	Training	3	0,56056
G3-EC	G3-EC7	Session 10	Training	1	0,6179
G3-EC	G3-EC7	Session 10	Training	2	0,6159
G3-EC	G3-EC7	Session 10	Training	3	0,67296
G3-EC	G3-EC8	Session 10	Training	1	0,71838
G3-EC	G3-EC8	Session 10	Training	2	0,6119
G3-EC	G3-EC8	Session 10	Training	3	0,65045
G1-C	G1-C1	Session 10	Transfer	2	1,4431
G1-C	G1-C3	Session 10	Transfer	2	1,4519
G1-C	G1-C4	Session 10	Transfer	2	0,74353
G1-C	G1-C5	Session 10	Transfer	2	1,3487
G1-C	G1-C6	Session 10	Transfer	2	0,95341
G1-C	G1-C7	Session 10	Transfer	2	0,91391
G2-EI	G2-EI1	Session 10	Transfer	2	0,91499
G2-EI	G2-EI2	Session 10	Transfer	2	0,72449
G2-EI	G2-EI3	Session 10	Transfer	2	1,2949
G2-EI	G2-EI4	Session 10	Transfer	2	0,96775
G2-EI	G2-EI5	Session 10	Transfer	2	0,96072
G2-EI	G2-EI6	Session 10	Transfer	2	1,5019
G2-EI	G2-EI7	Session 10	Transfer	2	1,0016
G3-EC	G3-EC1	Session 10	Transfer	2	0,64701
G3-EC	G3-EC2	Session 10	Transfer	2	1,0673
G3-EC	G3-EC3	Session 10	Transfer	2	0,88634
G3-EC	G3-EC4	Session 10	Transfer	2	0,87249
G3-EC	G3-EC5	Session 10	Transfer	2	1,0724
G3-EC	G3-EC6	Session 10	Transfer	2	0,60329
G3-EC	G3-EC7	Session 10	Transfer	2	0,95582
G3-EC	G3-EC8	Session 10	Transfer	2	0,85451
