# Supplementary material for: Visual control during climbing: Variability in practice fosters a proactive gaze pattern
Source: PLoS One. 2022 Jun 10;17(6):e0269794. doi: 10.1371/journal.pone.0269794 (PMC9187105; doi:10.1371/journal.pone.0269794)
Supplement: S1 Data — (ZIP) [file pone.0269794.s001.zip › data/offset_duration.csv]

Group	ParticipantID	Session	Route	Trial	Handhold	Offset	Duration
G1-CG	G1-CG1	Session 1	Training	1	Training1	-93	199
G1-CG	G1-CG1	Session 1	Training	1	Training2	51	180
G1-CG	G1-CG1	Session 1	Training	1	Training3	186	1739
G1-CG	G1-CG1	Session 1	Training	1	Training4	-81	380
G1-CG	G1-CG1	Session 1	Training	1	Training5	-189	1019
G1-CG	G1-CG1	Session 1	Training	1	Training6	137	720
G1-CG	G1-CG1	Session 1	Training	1	Training7	-147	819
G1-CG	G1-CG1	Session 1	Training	1	Training8	122	1299
G1-CG	G1-CG1	Session 1	Training	1	Training9	-307	360
G1-CG	G1-CG1	Session 1	Training	1	Training10	-151	963
G1-CG	G1-CG1	Session 1	Training	1	Training11	212	859
G1-CG	G1-CG1	Session 1	Training	2	Training1	-105	660
G1-CG	G1-CG1	Session 1	Training	2	Training2	-164	140
G1-CG	G1-CG1	Session 1	Training	2	Training3	408	1359
G1-CG	G1-CG1	Session 1	Training	2	Training4	-120	340
G1-CG	G1-CG1	Session 1	Training	2	Training5	-241	340
G1-CG	G1-CG1	Session 1	Training	2	Training6	-44	379
G1-CG	G1-CG1	Session 1	Training	2	Training7	-12	239
G1-CG	G1-CG1	Session 1	Training	2	Training8	30	319
G1-CG	G1-CG1	Session 1	Training	2	Training9	-189	660
G1-CG	G1-CG1	Session 1	Training	2	Training10	-69	1079
G1-CG	G1-CG1	Session 1	Training	2	Training11	-48	1039
G1-CG	G1-CG1	Session 1	Training	3	Training1	-127	359
G1-CG	G1-CG1	Session 1	Training	3	Training2	-210	279
G1-CG	G1-CG1	Session 1	Training	3	Training3	474	699
G1-CG	G1-CG1	Session 1	Training	3	Training4	-174	340
G1-CG	G1-CG1	Session 1	Training	3	Training5	-827	759
G1-CG	G1-CG1	Session 1	Training	3	Training6	-94	739
G1-CG	G1-CG1	Session 1	Training	3	Training7	144	480
G1-CG	G1-CG1	Session 1	Training	3	Training8	25	320
G1-CG	G1-CG1	Session 1	Training	3	Training9	-44	300
G1-CG	G1-CG1	Session 1	Training	3	Training10	-119	400
G1-CG	G1-CG1	Session 1	Training	3	Training11	-89	440
G1-CG	G1-CG1	Session 10	Training	1	Training1	14	539
G1-CG	G1-CG1	Session 10	Training	1	Training2	-79	140
G1-CG	G1-CG1	Session 10	Training	1	Training3	205	840
G1-CG	G1-CG1	Session 10	Training	1	Training4	-251	180
G1-CG	G1-CG1	Session 10	Training	1	Training5	194	539
G1-CG	G1-CG1	Session 10	Training	1	Training7	252	659
G1-CG	G1-CG1	Session 10	Training	1	Training8	-86	280
G1-CG	G1-CG1	Session 10	Training	1	Training9	217	540
G1-CG	G1-CG1	Session 10	Training	1	Training10	-18	499
G1-CG	G1-CG1	Session 10	Training	1	Training11	188	580
G1-CG	G1-CG1	Session 10	Training	2	Training1	47	560
G1-CG	G1-CG1	Session 10	Training	2	Training3	167	600
G1-CG	G1-CG1	Session 10	Training	2	Training4	-334	180
G1-CG	G1-CG1	Session 10	Training	2	Training5	98	580
G1-CG	G1-CG1	Session 10	Training	2	Training6	-262	120
G1-CG	G1-CG1	Session 10	Training	2	Training7	224	620
G1-CG	G1-CG1	Session 10	Training	2	Training8	-48	320
G1-CG	G1-CG1	Session 10	Training	2	Training9	177	479
G1-CG	G1-CG1	Session 10	Training	2	Training10	114	360
G1-CG	G1-CG1	Session 10	Training	2	Training11	133	519
G1-CG	G1-CG1	Session 10	Training	3	Training1	68	560
G1-CG	G1-CG1	Session 10	Training	3	Training2	198	320
G1-CG	G1-CG1	Session 10	Training	3	Training3	83	580
G1-CG	G1-CG1	Session 10	Training	3	Training4	-353	240
G1-CG	G1-CG1	Session 10	Training	3	Training5	9	340
G1-CG	G1-CG1	Session 10	Training	3	Training6	-311	60
G1-CG	G1-CG1	Session 10	Training	3	Training7	198	660
G1-CG	G1-CG1	Session 10	Training	3	Training8	-26	340
G1-CG	G1-CG1	Session 10	Training	3	Training9	231	579
G1-CG	G1-CG1	Session 10	Training	3	Training10	163	660
G1-CG	G1-CG1	Session 10	Training	3	Training11	242	519
G1-CG	G1-CG2	Session 1	Training	1	Training1	-45	820
G1-CG	G1-CG2	Session 1	Training	1	Training2	1761	2887
G1-CG	G1-CG2	Session 1	Training	1	Training4	65	620
G1-CG	G1-CG2	Session 1	Training	1	Training5	-33	520
G1-CG	G1-CG2	Session 1	Training	1	Training6	59	540
G1-CG	G1-CG2	Session 1	Training	1	Training7	-130	260
G1-CG	G1-CG2	Session 1	Training	1	Training8	-104	320
G1-CG	G1-CG2	Session 1	Training	1	Training9	-109	839
G1-CG	G1-CG2	Session 1	Training	1	Training10	130	780
G1-CG	G1-CG2	Session 1	Training	1	Training11	-218	579
G1-CG	G1-CG2	Session 1	Training	2	Training1	-27	460
G1-CG	G1-CG2	Session 1	Training	2	Training2	-163	259
G1-CG	G1-CG2	Session 1	Training	2	Training3	234	840
G1-CG	G1-CG2	Session 1	Training	2	Training4	130	1019
G1-CG	G1-CG2	Session 1	Training	2	Training5	246	1180
G1-CG	G1-CG2	Session 1	Training	2	Training7	193	1259
G1-CG	G1-CG2	Session 1	Training	2	Training8	17	220
G1-CG	G1-CG2	Session 1	Training	2	Training9	47	300
G1-CG	G1-CG2	Session 1	Training	2	Training10	-57	200
G1-CG	G1-CG2	Session 1	Training	2	Training11	44	420
G1-CG	G1-CG2	Session 1	Training	3	Training1	-16	500
G1-CG	G1-CG2	Session 1	Training	3	Training2	-178	380
G1-CG	G1-CG2	Session 1	Training	3	Training3	-368	240
G1-CG	G1-CG2	Session 1	Training	3	Training4	-47	799
G1-CG	G1-CG2	Session 1	Training	3	Training5	253	1580
G1-CG	G1-CG2	Session 1	Training	3	Training7	109	1239
G1-CG	G1-CG2	Session 1	Training	3	Training8	-22	260
G1-CG	G1-CG2	Session 1	Training	3	Training9	-251	880
G1-CG	G1-CG2	Session 1	Training	3	Training10	-71	499
G1-CG	G1-CG2	Session 1	Training	3	Training11	-32	340
G1-CG	G1-CG2	Session 10	Training	1	Training1	-144	520
G1-CG	G1-CG2	Session 10	Training	1	Training2	103	380
G1-CG	G1-CG2	Session 10	Training	1	Training3	76	599
G1-CG	G1-CG2	Session 10	Training	1	Training4	151	220
G1-CG	G1-CG2	Session 10	Training	1	Training5	27	260
G1-CG	G1-CG2	Session 10	Training	1	Training6	8	180
G1-CG	G1-CG2	Session 10	Training	1	Training7	130	240
G1-CG	G1-CG2	Session 10	Training	1	Training8	-128	360
G1-CG	G1-CG2	Session 10	Training	1	Training9	-94	340
G1-CG	G1-CG2	Session 10	Training	1	Training10	87	1119
G1-CG	G1-CG2	Session 10	Training	1	Training11	52	180
G1-CG	G1-CG2	Session 10	Training	2	Training1	38	719
G1-CG	G1-CG2	Session 10	Training	2	Training2	192	520
G1-CG	G1-CG2	Session 10	Training	2	Training3	5	420
G1-CG	G1-CG2	Session 10	Training	2	Training4	-24	260
G1-CG	G1-CG2	Session 10	Training	2	Training5	91	320
G1-CG	G1-CG2	Session 10	Training	2	Training6	-11	280
G1-CG	G1-CG2	Session 10	Training	2	Training7	204	460
G1-CG	G1-CG2	Session 10	Training	2	Training8	-193	339
G1-CG	G1-CG2	Session 10	Training	2	Training9	-205	300
G1-CG	G1-CG2	Session 10	Training	2	Training10	75	1039
G1-CG	G1-CG2	Session 10	Training	2	Training11	-85	160
G1-CG	G1-CG2	Session 10	Training	3	Training1	-12	739
G1-CG	G1-CG2	Session 10	Training	3	Training2	63	340
G1-CG	G1-CG2	Session 10	Training	3	Training3	-54	460
G1-CG	G1-CG2	Session 10	Training	3	Training4	5	200
G1-CG	G1-CG2	Session 10	Training	3	Training5	198	480
G1-CG	G1-CG2	Session 10	Training	3	Training7	132	479
G1-CG	G1-CG2	Session 10	Training	3	Training8	-191	280
G1-CG	G1-CG2	Session 10	Training	3	Training9	-206	280
G1-CG	G1-CG2	Session 10	Training	3	Training10	48	1219
G1-CG	G1-CG2	Session 10	Training	3	Training11	26	260
G1-CG	G1-CG3	Session 1	Training	1	Training1	-469	400
G1-CG	G1-CG3	Session 1	Training	1	Training2	32	620
G1-CG	G1-CG3	Session 1	Training	1	Training3	23	1499
G1-CG	G1-CG3	Session 1	Training	1	Training6	166	440
G1-CG	G1-CG3	Session 1	Training	1	Training7	556	1699
G1-CG	G1-CG3	Session 1	Training	1	Training8	47	620
G1-CG	G1-CG3	Session 1	Training	1	Training9	-140	380
G1-CG	G1-CG3	Session 1	Training	1	Training10	254	719
G1-CG	G1-CG3	Session 1	Training	1	Training11	96	1099
G1-CG	G1-CG3	Session 1	Training	2	Training1	-61	300
G1-CG	G1-CG3	Session 1	Training	2	Training2	128	619
G1-CG	G1-CG3	Session 1	Training	2	Training3	-48	499
G1-CG	G1-CG3	Session 1	Training	2	Training4	-87	320
G1-CG	G1-CG3	Session 1	Training	2	Training5	12	620
G1-CG	G1-CG3	Session 1	Training	2	Training6	-144	460
G1-CG	G1-CG3	Session 1	Training	2	Training7	333	1079
G1-CG	G1-CG3	Session 1	Training	2	Training8	-13	460
G1-CG	G1-CG3	Session 1	Training	2	Training9	-138	540
G1-CG	G1-CG3	Session 1	Training	2	Training10	283	1059
G1-CG	G1-CG3	Session 1	Training	2	Training11	15	640
G1-CG	G1-CG3	Session 1	Training	3	Training1	15	1080
G1-CG	G1-CG3	Session 1	Training	3	Training2	202	740
G1-CG	G1-CG3	Session 1	Training	3	Training3	14	560
G1-CG	G1-CG3	Session 1	Training	3	Training4	50	439
G1-CG	G1-CG3	Session 1	Training	3	Training5	245	820
G1-CG	G1-CG3	Session 1	Training	3	Training6	-244	380
G1-CG	G1-CG3	Session 1	Training	3	Training7	445	1279
G1-CG	G1-CG3	Session 1	Training	3	Training8	-34	480
G1-CG	G1-CG3	Session 1	Training	3	Training9	130	780
G1-CG	G1-CG3	Session 1	Training	3	Training10	320	620
G1-CG	G1-CG3	Session 1	Training	3	Training11	88	1739
G1-CG	G1-CG3	Session 10	Training	1	Training1	93	620
G1-CG	G1-CG3	Session 10	Training	1	Training2	-156	240
G1-CG	G1-CG3	Session 10	Training	1	Training3	-54	520
G1-CG	G1-CG3	Session 10	Training	1	Training4	364	919
G1-CG	G1-CG3	Session 10	Training	1	Training5	86	400
G1-CG	G1-CG3	Session 10	Training	1	Training6	122	520
G1-CG	G1-CG3	Session 10	Training	1	Training7	-12	420
G1-CG	G1-CG3	Session 10	Training	1	Training8	180	540
G1-CG	G1-CG3	Session 10	Training	1	Training9	69	380
G1-CG	G1-CG3	Session 10	Training	1	Training10	68	880
G1-CG	G1-CG3	Session 10	Training	1	Training11	114	679
G1-CG	G1-CG3	Session 10	Training	2	Training1	25	140
G1-CG	G1-CG3	Session 10	Training	2	Training2	14	200
G1-CG	G1-CG3	Session 10	Training	2	Training3	123	520
G1-CG	G1-CG3	Session 10	Training	2	Training4	391	719
G1-CG	G1-CG3	Session 10	Training	2	Training5	199	420
G1-CG	G1-CG3	Session 10	Training	2	Training6	388	900
G1-CG	G1-CG3	Session 10	Training	2	Training7	64	499
G1-CG	G1-CG3	Session 10	Training	2	Training8	391	700
G1-CG	G1-CG3	Session 10	Training	2	Training9	320	819
G1-CG	G1-CG3	Session 10	Training	2	Training10	9	720
G1-CG	G1-CG3	Session 10	Training	2	Training11	148	879
G1-CG	G1-CG3	Session 10	Training	3	Training2	-35	260
G1-CG	G1-CG3	Session 10	Training	3	Training3	206	579
G1-CG	G1-CG3	Session 10	Training	3	Training4	121	280
G1-CG	G1-CG3	Session 10	Training	3	Training5	154	359
G1-CG	G1-CG3	Session 10	Training	3	Training6	616	1159
G1-CG	G1-CG3	Session 10	Training	3	Training8	348	600
G1-CG	G1-CG3	Session 10	Training	3	Training9	136	679
G1-CG	G1-CG3	Session 10	Training	3	Training10	-86	860
G1-CG	G1-CG3	Session 10	Training	3	Training11	101	719
G1-CG	G1-CG4	Session 1	Training	1	Training1	-6	1560
G1-CG	G1-CG4	Session 1	Training	1	Training2	-396	479
G1-CG	G1-CG4	Session 1	Training	1	Training3	-76	380
G1-CG	G1-CG4	Session 1	Training	1	Training4	-55	559
G1-CG	G1-CG4	Session 1	Training	1	Training5	-268	920
G1-CG	G1-CG4	Session 1	Training	1	Training6	-41	480
G1-CG	G1-CG4	Session 1	Training	1	Training7	159	2378
G1-CG	G1-CG4	Session 1	Training	1	Training8	-172	480
G1-CG	G1-CG4	Session 1	Training	1	Training9	-47	699
G1-CG	G1-CG4	Session 1	Training	1	Training10	221	1379
G1-CG	G1-CG4	Session 1	Training	2	Training1	440	920
G1-CG	G1-CG4	Session 1	Training	2	Training2	-86	1219
G1-CG	G1-CG4	Session 1	Training	2	Training3	311	1119
G1-CG	G1-CG4	Session 1	Training	2	Training5	216	2258
G1-CG	G1-CG4	Session 1	Training	2	Training6	-235	700
G1-CG	G1-CG4	Session 1	Training	2	Training7	139	3238
G1-CG	G1-CG4	Session 1	Training	2	Training8	65	560
G1-CG	G1-CG4	Session 1	Training	2	Training9	-5	819
G1-CG	G1-CG4	Session 1	Training	2	Training10	136	1299
G1-CG	G1-CG4	Session 1	Training	2	Training11	35	499
G1-CG	G1-CG4	Session 1	Training	3	Training1	57	700
G1-CG	G1-CG4	Session 1	Training	3	Training2	-65	1220
G1-CG	G1-CG4	Session 1	Training	3	Training3	85	899
G1-CG	G1-CG4	Session 1	Training	3	Training4	33	739
G1-CG	G1-CG4	Session 1	Training	3	Training5	25	400
G1-CG	G1-CG4	Session 1	Training	3	Training6	115	519
G1-CG	G1-CG4	Session 1	Training	3	Training7	-11	400
G1-CG	G1-CG4	Session 1	Training	3	Training8	-140	219
G1-CG	G1-CG4	Session 1	Training	3	Training9	53	1339
G1-CG	G1-CG4	Session 1	Training	3	Training10	85	1519
G1-CG	G1-CG4	Session 10	Training	1	Training1	105	519
G1-CG	G1-CG4	Session 10	Training	1	Training2	-37	519
G1-CG	G1-CG4	Session 10	Training	1	Training3	55	380
G1-CG	G1-CG4	Session 10	Training	1	Training4	-9	460
G1-CG	G1-CG4	Session 10	Training	1	Training5	74	500
G1-CG	G1-CG4	Session 10	Training	1	Training6	127	380
G1-CG	G1-CG4	Session 10	Training	1	Training8	-52	400
G1-CG	G1-CG4	Session 10	Training	1	Training9	4	659
G1-CG	G1-CG4	Session 10	Training	1	Training10	108	700
G1-CG	G1-CG4	Session 10	Training	1	Training11	149	379
G1-CG	G1-CG4	Session 10	Training	2	Training1	64	520
G1-CG	G1-CG4	Session 10	Training	2	Training2	33	480
G1-CG	G1-CG4	Session 10	Training	2	Training3	70	480
G1-CG	G1-CG4	Session 10	Training	2	Training4	45	460
G1-CG	G1-CG4	Session 10	Training	2	Training5	82	539
G1-CG	G1-CG4	Session 10	Training	2	Training6	125	460
G1-CG	G1-CG4	Session 10	Training	2	Training7	85	240
G1-CG	G1-CG4	Session 10	Training	2	Training8	49	340
G1-CG	G1-CG4	Session 10	Training	2	Training9	40	660
G1-CG	G1-CG4	Session 10	Training	2	Training10	85	620
G1-CG	G1-CG4	Session 10	Training	2	Training11	86	380
G1-CG	G1-CG4	Session 10	Training	3	Training1	97	579
G1-CG	G1-CG4	Session 10	Training	3	Training2	38	559
G1-CG	G1-CG4	Session 10	Training	3	Training3	176	799
G1-CG	G1-CG4	Session 10	Training	3	Training4	-34	360
G1-CG	G1-CG4	Session 10	Training	3	Training5	47	520
G1-CG	G1-CG4	Session 10	Training	3	Training6	121	420
G1-CG	G1-CG4	Session 10	Training	3	Training8	-4	540
G1-CG	G1-CG4	Session 10	Training	3	Training9	49	539
G1-CG	G1-CG4	Session 10	Training	3	Training10	94	600
G1-CG	G1-CG4	Session 10	Training	3	Training11	110	539
G1-CG	G1-CG5	Session 1	Training	1	Training1	-231	449
G1-CG	G1-CG5	Session 1	Training	1	Training2	-69	499
G1-CG	G1-CG5	Session 1	Training	1	Training3	-114	400
G1-CG	G1-CG5	Session 1	Training	1	Training4	-80	1220
G1-CG	G1-CG5	Session 1	Training	1	Training5	-151	579
G1-CG	G1-CG5	Session 1	Training	1	Training6	-320	479
G1-CG	G1-CG5	Session 1	Training	1	Training7	63	720
G1-CG	G1-CG5	Session 1	Training	1	Training8	73	1479
G1-CG	G1-CG5	Session 1	Training	1	Training9	-144	320
G1-CG	G1-CG5	Session 1	Training	1	Training10	26	560
G1-CG	G1-CG5	Session 1	Training	1	Training11	-220	479
G1-CG	G1-CG5	Session 1	Training	2	Training1	-191	979
G1-CG	G1-CG5	Session 1	Training	2	Training2	-265	960
G1-CG	G1-CG5	Session 1	Training	2	Training3	-144	300
G1-CG	G1-CG5	Session 1	Training	2	Training4	-166	500
G1-CG	G1-CG5	Session 1	Training	2	Training5	-199	280
G1-CG	G1-CG5	Session 1	Training	2	Training6	-128	1060
G1-CG	G1-CG5	Session 1	Training	2	Training7	-224	519
G1-CG	G1-CG5	Session 1	Training	2	Training8	58	1560
G1-CG	G1-CG5	Session 1	Training	2	Training9	-110	480
G1-CG	G1-CG5	Session 1	Training	2	Training10	-206	360
G1-CG	G1-CG5	Session 1	Training	2	Training11	-594	360
G1-CG	G1-CG5	Session 1	Training	3	Training1	-145	340
G1-CG	G1-CG5	Session 1	Training	3	Training2	-149	240
G1-CG	G1-CG5	Session 1	Training	3	Training3	-115	379
G1-CG	G1-CG5	Session 1	Training	3	Training4	-51	799
G1-CG	G1-CG5	Session 1	Training	3	Training5	-256	339
G1-CG	G1-CG5	Session 1	Training	3	Training6	-138	960
G1-CG	G1-CG5	Session 1	Training	3	Training7	-36	939
G1-CG	G1-CG5	Session 1	Training	3	Training8	121	1639
G1-CG	G1-CG5	Session 1	Training	3	Training9	-211	260
G1-CG	G1-CG5	Session 1	Training	3	Training10	67	560
G1-CG	G1-CG5	Session 1	Training	3	Training11	-72	580
G1-CG	G1-CG5	Session 10	Training	1	Training1	-11	579
G1-CG	G1-CG5	Session 10	Training	1	Training2	78	559
G1-CG	G1-CG5	Session 10	Training	1	Training3	-42	540
G1-CG	G1-CG5	Session 10	Training	1	Training4	-57	500
G1-CG	G1-CG5	Session 10	Training	1	Training5	50	619
G1-CG	G1-CG5	Session 10	Training	1	Training6	0	600
G1-CG	G1-CG5	Session 10	Training	1	Training7	-14	484
G1-CG	G1-CG5	Session 10	Training	1	Training8	-208	379
G1-CG	G1-CG5	Session 10	Training	1	Training9	47	780
G1-CG	G1-CG5	Session 10	Training	1	Training10	214	679
G1-CG	G1-CG5	Session 10	Training	1	Training11	-4	700
G1-CG	G1-CG5	Session 10	Training	2	Training1	-2	640
G1-CG	G1-CG5	Session 10	Training	2	Training2	-30	320
G1-CG	G1-CG5	Session 10	Training	2	Training3	82	720
G1-CG	G1-CG5	Session 10	Training	2	Training4	51	460
G1-CG	G1-CG5	Session 10	Training	2	Training5	148	640
G1-CG	G1-CG5	Session 10	Training	2	Training6	49	520
G1-CG	G1-CG5	Session 10	Training	2	Training7	152	619
G1-CG	G1-CG5	Session 10	Training	2	Training8	30	400
G1-CG	G1-CG5	Session 10	Training	2	Training9	67	540
G1-CG	G1-CG5	Session 10	Training	2	Training10	372	799
G1-CG	G1-CG5	Session 10	Training	2	Training11	6	500
G1-CG	G1-CG5	Session 10	Training	3	Training1	-25	420
G1-CG	G1-CG5	Session 10	Training	3	Training2	64	379
G1-CG	G1-CG5	Session 10	Training	3	Training3	24	600
G1-CG	G1-CG5	Session 10	Training	3	Training4	25	440
G1-CG	G1-CG5	Session 10	Training	3	Training5	134	599
G1-CG	G1-CG5	Session 10	Training	3	Training6	-32	460
G1-CG	G1-CG5	Session 10	Training	3	Training7	64	540
G1-CG	G1-CG5	Session 10	Training	3	Training8	54	399
G1-CG	G1-CG5	Session 10	Training	3	Training9	35	600
G1-CG	G1-CG5	Session 10	Training	3	Training10	103	580
G1-CG	G1-CG5	Session 10	Training	3	Training11	3	739
G1-CG	G1-CG6	Session 1	Training	1	Training1	-117	360
G1-CG	G1-CG6	Session 1	Training	1	Training2	-83	420
G1-CG	G1-CG6	Session 1	Training	1	Training3	-143	420
G1-CG	G1-CG6	Session 1	Training	1	Training4	-242	579
G1-CG	G1-CG6	Session 1	Training	1	Training5	63	460
G1-CG	G1-CG6	Session 1	Training	1	Training6	63	500
G1-CG	G1-CG6	Session 1	Training	1	Training7	-5	720
G1-CG	G1-CG6	Session 1	Training	1	Training8	46	619
G1-CG	G1-CG6	Session 1	Training	1	Training9	177	979
G1-CG	G1-CG6	Session 1	Training	1	Training10	7	580
G1-CG	G1-CG6	Session 1	Training	1	Training11	114	500
G1-CG	G1-CG6	Session 1	Training	2	Training1	-126	519
G1-CG	G1-CG6	Session 1	Training	2	Training2	46	340
G1-CG	G1-CG6	Session 1	Training	2	Training3	87	680
G1-CG	G1-CG6	Session 1	Training	2	Training4	-127	320
G1-CG	G1-CG6	Session 1	Training	2	Training5	54	800
G1-CG	G1-CG6	Session 1	Training	2	Training6	-293	200
G1-CG	G1-CG6	Session 1	Training	2	Training7	33	499
G1-CG	G1-CG6	Session 1	Training	2	Training8	-121	680
G1-CG	G1-CG6	Session 1	Training	2	Training9	-111	940
G1-CG	G1-CG6	Session 1	Training	2	Training10	-18	320
G1-CG	G1-CG6	Session 1	Training	2	Training11	-237	459
G1-CG	G1-CG6	Session 1	Training	3	Training1	-308	360
G1-CG	G1-CG6	Session 1	Training	3	Training2	-258	40
G1-CG	G1-CG6	Session 1	Training	3	Training3	-138	660
G1-CG	G1-CG6	Session 1	Training	3	Training4	-250	559
G1-CG	G1-CG6	Session 1	Training	3	Training5	-327	420
G1-CG	G1-CG6	Session 1	Training	3	Training6	-48	659
G1-CG	G1-CG6	Session 1	Training	3	Training7	-58	300
G1-CG	G1-CG6	Session 1	Training	3	Training8	-52	680
G1-CG	G1-CG6	Session 1	Training	3	Training9	-50	200
G1-CG	G1-CG6	Session 1	Training	3	Training10	-215	460
G1-CG	G1-CG6	Session 1	Training	3	Training11	-183	420
G1-CG	G1-CG6	Session 10	Training	1	Training1	13	260
G1-CG	G1-CG6	Session 10	Training	1	Training2	-29	80
G1-CG	G1-CG6	Session 10	Training	1	Training3	42	480
G1-CG	G1-CG6	Session 10	Training	1	Training4	-95	160
G1-CG	G1-CG6	Session 10	Training	1	Training5	197	280
G1-CG	G1-CG6	Session 10	Training	1	Training6	-127	40
G1-CG	G1-CG6	Session 10	Training	1	Training7	-62	200
G1-CG	G1-CG6	Session 10	Training	1	Training8	-12	560
G1-CG	G1-CG6	Session 10	Training	1	Training9	137	480
G1-CG	G1-CG6	Session 10	Training	1	Training10	-24	340
G1-CG	G1-CG6	Session 10	Training	1	Training11	-41	679
G1-CG	G1-CG6	Session 10	Training	2	Training1	55	379
G1-CG	G1-CG6	Session 10	Training	2	Training2	-12	160
G1-CG	G1-CG6	Session 10	Training	2	Training3	86	719
G1-CG	G1-CG6	Session 10	Training	2	Training4	15	400
G1-CG	G1-CG6	Session 10	Training	2	Training5	174	319
G1-CG	G1-CG6	Session 10	Training	2	Training6	-79	180
G1-CG	G1-CG6	Session 10	Training	2	Training7	-180	140
G1-CG	G1-CG6	Session 10	Training	2	Training8	-78	419
G1-CG	G1-CG6	Session 10	Training	2	Training9	97	520
G1-CG	G1-CG6	Session 10	Training	2	Training10	-45	320
G1-CG	G1-CG6	Session 10	Training	2	Training11	-48	360
G1-CG	G1-CG6	Session 10	Training	3	Training1	48	460
G1-CG	G1-CG6	Session 10	Training	3	Training2	-74	200
G1-CG	G1-CG6	Session 10	Training	3	Training3	71	699
G1-CG	G1-CG6	Session 10	Training	3	Training4	-104	520
G1-CG	G1-CG6	Session 10	Training	3	Training5	-11	160
G1-CG	G1-CG6	Session 10	Training	3	Training7	38	300
G1-CG	G1-CG6	Session 10	Training	3	Training8	-17	540
G1-CG	G1-CG6	Session 10	Training	3	Training9	132	400
G1-CG	G1-CG6	Session 10	Training	3	Training10	-98	219
G1-CG	G1-CG6	Session 10	Training	3	Training11	-106	360
G1-CG	G1-CG1	Session 1	Transfer	1	Transfer1	-181	460
G1-CG	G1-CG1	Session 1	Transfer	1	Transfer2	-261	320
G1-CG	G1-CG1	Session 1	Transfer	1	Transfer3	464	1019
G1-CG	G1-CG1	Session 1	Transfer	1	Transfer4	228	800
G1-CG	G1-CG1	Session 1	Transfer	1	Transfer6	199	559
G1-CG	G1-CG1	Session 1	Transfer	1	Transfer7	108	499
G1-CG	G1-CG1	Session 1	Transfer	1	Transfer8	28	1319
G1-CG	G1-CG1	Session 1	Transfer	1	Transfer9	-64	900
G1-CG	G1-CG1	Session 1	Transfer	1	Transfer10	551	1479
G1-CG	G1-CG1	Session 10	Transfer	2	Transfer1	116	900
G1-CG	G1-CG1	Session 10	Transfer	2	Transfer2	-6	444
G1-CG	G1-CG1	Session 10	Transfer	2	Transfer3	289	739
G1-CG	G1-CG1	Session 10	Transfer	2	Transfer4	-59	980
G1-CG	G1-CG1	Session 10	Transfer	2	Transfer5	136	1539
G1-CG	G1-CG1	Session 10	Transfer	2	Transfer7	22	800
G1-CG	G1-CG1	Session 10	Transfer	2	Transfer8	-92	720
G1-CG	G1-CG1	Session 10	Transfer	2	Transfer9	-178	619
G1-CG	G1-CG1	Session 10	Transfer	2	Transfer10	-473	440
G1-CG	G1-CG1	Session 10	Transfer	2	Transfer11	92	680
G1-CG	G1-CG2	Session 1	Transfer	1	Transfer1	-50	400
G1-CG	G1-CG2	Session 1	Transfer	1	Transfer2	861	1379
G1-CG	G1-CG2	Session 1	Transfer	1	Transfer3	346	800
G1-CG	G1-CG2	Session 1	Transfer	1	Transfer4	482	1679
G1-CG	G1-CG2	Session 1	Transfer	1	Transfer6	-10	739
G1-CG	G1-CG2	Session 1	Transfer	1	Transfer7	338	1079
G1-CG	G1-CG2	Session 1	Transfer	1	Transfer8	24	220
G1-CG	G1-CG2	Session 1	Transfer	1	Transfer9	117	999
G1-CG	G1-CG2	Session 1	Transfer	1	Transfer10	-45	920
G1-CG	G1-CG2	Session 10	Transfer	2	Transfer1	-227	380
G1-CG	G1-CG2	Session 10	Transfer	2	Transfer2	845	1299
G1-CG	G1-CG2	Session 10	Transfer	2	Transfer3	37	639
G1-CG	G1-CG2	Session 10	Transfer	2	Transfer4	32	1179
G1-CG	G1-CG2	Session 10	Transfer	2	Transfer5	6	300
G1-CG	G1-CG2	Session 10	Transfer	2	Transfer6	-597	500
G1-CG	G1-CG2	Session 10	Transfer	2	Transfer7	-87	480
G1-CG	G1-CG2	Session 10	Transfer	2	Transfer8	23	700
G1-CG	G1-CG2	Session 10	Transfer	2	Transfer9	201	779
G1-CG	G1-CG2	Session 10	Transfer	2	Transfer10	99	340
G1-CG	G1-CG2	Session 10	Transfer	2	Transfer11	156	420
G1-CG	G1-CG3	Session 1	Transfer	1	Transfer1	-160	240
G1-CG	G1-CG3	Session 1	Transfer	1	Transfer2	139	439
G1-CG	G1-CG3	Session 1	Transfer	1	Transfer3	89	420
G1-CG	G1-CG3	Session 1	Transfer	1	Transfer4	117	1719
G1-CG	G1-CG3	Session 1	Transfer	1	Transfer5	482	860
G1-CG	G1-CG3	Session 1	Transfer	1	Transfer7	196	719
G1-CG	G1-CG3	Session 1	Transfer	1	Transfer8	635	1439
G1-CG	G1-CG3	Session 1	Transfer	1	Transfer9	520	880
G1-CG	G1-CG3	Session 1	Transfer	1	Transfer10	-46	639
G1-CG	G1-CG3	Session 1	Transfer	1	Transfer11	126	819
G1-CG	G1-CG3	Session 10	Transfer	2	Transfer1	-168	140
G1-CG	G1-CG3	Session 10	Transfer	2	Transfer2	-136	579
G1-CG	G1-CG3	Session 10	Transfer	2	Transfer3	17	460
G1-CG	G1-CG3	Session 10	Transfer	2	Transfer4	-86	440
G1-CG	G1-CG3	Session 10	Transfer	2	Transfer5	57	1060
G1-CG	G1-CG3	Session 10	Transfer	2	Transfer6	-20	519
G1-CG	G1-CG3	Session 10	Transfer	2	Transfer7	-163	959
G1-CG	G1-CG3	Session 10	Transfer	2	Transfer8	46	340
G1-CG	G1-CG3	Session 10	Transfer	2	Transfer9	75	579
G1-CG	G1-CG3	Session 10	Transfer	2	Transfer10	109	420
G1-CG	G1-CG3	Session 10	Transfer	2	Transfer11	39	680
G1-CG	G1-CG4	Session 1	Transfer	1	Transfer1	-56	479
G1-CG	G1-CG4	Session 1	Transfer	1	Transfer2	-33	1019
G1-CG	G1-CG4	Session 1	Transfer	1	Transfer3	250	939
G1-CG	G1-CG4	Session 1	Transfer	1	Transfer4	-11	1459
G1-CG	G1-CG4	Session 1	Transfer	1	Transfer5	306	2499
G1-CG	G1-CG4	Session 1	Transfer	1	Transfer6	205	679
G1-CG	G1-CG4	Session 1	Transfer	1	Transfer7	158	1739
G1-CG	G1-CG4	Session 1	Transfer	1	Transfer8	27	1000
G1-CG	G1-CG4	Session 1	Transfer	1	Transfer10	-14	759
G1-CG	G1-CG4	Session 10	Transfer	2	Transfer1	-85	380
G1-CG	G1-CG4	Session 10	Transfer	2	Transfer3	92	660
G1-CG	G1-CG4	Session 10	Transfer	2	Transfer4	106	1059
G1-CG	G1-CG4	Session 10	Transfer	2	Transfer5	251	700
G1-CG	G1-CG4	Session 10	Transfer	2	Transfer6	-101	440
G1-CG	G1-CG4	Session 10	Transfer	2	Transfer7	118	1179
G1-CG	G1-CG4	Session 10	Transfer	2	Transfer8	42	479
G1-CG	G1-CG4	Session 10	Transfer	2	Transfer9	132	900
G1-CG	G1-CG4	Session 10	Transfer	2	Transfer10	80	960
G1-CG	G1-CG5	Session 1	Transfer	1	Transfer1	-522	440
G1-CG	G1-CG5	Session 1	Transfer	1	Transfer2	-46	200
G1-CG	G1-CG5	Session 1	Transfer	1	Transfer3	-117	400
G1-CG	G1-CG5	Session 1	Transfer	1	Transfer4	-399	440
G1-CG	G1-CG5	Session 1	Transfer	1	Transfer5	-6	759
G1-CG	G1-CG5	Session 1	Transfer	1	Transfer6	-279	640
G1-CG	G1-CG5	Session 1	Transfer	1	Transfer7	-11	620
G1-CG	G1-CG5	Session 1	Transfer	1	Transfer8	-452	440
G1-CG	G1-CG5	Session 1	Transfer	1	Transfer9	-97	740
G1-CG	G1-CG5	Session 1	Transfer	1	Transfer10	488	1560
G1-CG	G1-CG5	Session 1	Transfer	1	Transfer11	-21	780
G1-CG	G1-CG5	Session 10	Transfer	2	Transfer1	-294	60
G1-CG	G1-CG5	Session 10	Transfer	2	Transfer3	-109	560
G1-CG	G1-CG5	Session 10	Transfer	2	Transfer4	-180	520
G1-CG	G1-CG5	Session 10	Transfer	2	Transfer5	93	900
G1-CG	G1-CG5	Session 10	Transfer	2	Transfer7	-640	240
G1-CG	G1-CG5	Session 10	Transfer	2	Transfer9	131	679
G1-CG	G1-CG5	Session 10	Transfer	2	Transfer10	165	960
G1-CG	G1-CG6	Session 1	Transfer	1	Transfer1	-591	1060
G1-CG	G1-CG6	Session 1	Transfer	1	Transfer2	293	740
G1-CG	G1-CG6	Session 1	Transfer	1	Transfer3	123	999
G1-CG	G1-CG6	Session 1	Transfer	1	Transfer4	155	700
G1-CG	G1-CG6	Session 1	Transfer	1	Transfer5	11	460
G1-CG	G1-CG6	Session 1	Transfer	1	Transfer6	-349	260
G1-CG	G1-CG6	Session 1	Transfer	1	Transfer7	108	240
G1-CG	G1-CG6	Session 1	Transfer	1	Transfer8	-71	999
G1-CG	G1-CG6	Session 1	Transfer	1	Transfer9	-132	320
G1-CG	G1-CG6	Session 1	Transfer	1	Transfer10	-113	240
G1-CG	G1-CG6	Session 1	Transfer	1	Transfer11	147	980
G1-CG	G1-CG6	Session 10	Transfer	2	Transfer1	-201	400
G1-CG	G1-CG6	Session 10	Transfer	2	Transfer2	56	540
G1-CG	G1-CG6	Session 10	Transfer	2	Transfer3	237	599
G1-CG	G1-CG6	Session 10	Transfer	2	Transfer4	-101	299
G1-CG	G1-CG6	Session 10	Transfer	2	Transfer5	82	360
G1-CG	G1-CG6	Session 10	Transfer	2	Transfer6	-156	380
G1-CG	G1-CG6	Session 10	Transfer	2	Transfer7	-161	180
G1-CG	G1-CG6	Session 10	Transfer	2	Transfer8	32	180
G1-CG	G1-CG6	Session 10	Transfer	2	Transfer9	25	600
G1-CG	G1-CG6	Session 10	Transfer	2	Transfer10	3	220
G1-CG	G1-CG6	Session 10	Transfer	2	Transfer11	-3	200
G2-IVG	G2-IVG1	Session 1	Transfer	1	Transfer1	-141	331
G2-IVG	G2-IVG1	Session 1	Transfer	1	Transfer2	144	432
G2-IVG	G2-IVG1	Session 1	Transfer	1	Transfer3	-110	795
G2-IVG	G2-IVG1	Session 1	Transfer	1	Transfer4	228	817
G2-IVG	G2-IVG1	Session 1	Transfer	1	Transfer5	118	1078
G2-IVG	G2-IVG1	Session 1	Transfer	1	Transfer6	-182	454
G2-IVG	G2-IVG1	Session 1	Transfer	1	Transfer7	-114	571
G2-IVG	G2-IVG1	Session 1	Transfer	1	Transfer8	317	1010
G2-IVG	G2-IVG1	Session 1	Transfer	1	Transfer9	-31	288
G2-IVG	G2-IVG1	Session 1	Transfer	1	Transfer10	861	1893
G2-IVG	G2-IVG1	Session 1	Training	1	Training1	-124	630
G2-IVG	G2-IVG1	Session 1	Training	1	Training2	115	255
G2-IVG	G2-IVG1	Session 1	Training	1	Training3	5	535
G2-IVG	G2-IVG1	Session 1	Training	1	Training4	32	397
G2-IVG	G2-IVG1	Session 1	Training	1	Training5	-142	774
G2-IVG	G2-IVG1	Session 1	Training	1	Training6	-277	594
G2-IVG	G2-IVG1	Session 1	Training	1	Training7	525	1431
G2-IVG	G2-IVG1	Session 1	Training	1	Training8	44	474
G2-IVG	G2-IVG1	Session 1	Training	1	Training9	161	755
G2-IVG	G2-IVG1	Session 1	Training	1	Training10	-201	568
G2-IVG	G2-IVG1	Session 1	Training	1	Training11	118	975
G2-IVG	G2-IVG1	Session 1	Training	2	Training1	-168	150
G2-IVG	G2-IVG1	Session 1	Training	2	Training2	-6	274
G2-IVG	G2-IVG1	Session 1	Training	2	Training3	63	871
G2-IVG	G2-IVG1	Session 1	Training	2	Training4	-190	434
G2-IVG	G2-IVG1	Session 1	Training	2	Training5	-51	580
G2-IVG	G2-IVG1	Session 1	Training	2	Training6	-171	756
G2-IVG	G2-IVG1	Session 1	Training	2	Training7	-104	497
G2-IVG	G2-IVG1	Session 1	Training	2	Training8	172	974
G2-IVG	G2-IVG1	Session 1	Training	2	Training9	-63	411
G2-IVG	G2-IVG1	Session 1	Training	2	Training10	-110	215
G2-IVG	G2-IVG1	Session 1	Training	2	Training11	-53	644
G2-IVG	G2-IVG1	Session 1	Training	3	Training1	-70	215
G2-IVG	G2-IVG1	Session 1	Training	3	Training2	27	592
G2-IVG	G2-IVG1	Session 1	Training	3	Training3	279	854
G2-IVG	G2-IVG1	Session 1	Training	3	Training4	-34	675
G2-IVG	G2-IVG1	Session 1	Training	3	Training5	-63	956
G2-IVG	G2-IVG1	Session 1	Training	3	Training6	-2	758
G2-IVG	G2-IVG1	Session 1	Training	3	Training7	224	875
G2-IVG	G2-IVG1	Session 1	Training	3	Training8	-150	490
G2-IVG	G2-IVG1	Session 1	Training	3	Training9	-100	285
G2-IVG	G2-IVG1	Session 1	Training	3	Training10	221	715
G2-IVG	G2-IVG1	Session 1	Training	3	Training11	81	296
G2-IVG	G2-IVG3	Session 1	Transfer	1	Transfer1	-159	231
G2-IVG	G2-IVG3	Session 1	Transfer	1	Transfer2	84	494
G2-IVG	G2-IVG3	Session 1	Transfer	1	Transfer3	-103	693
G2-IVG	G2-IVG3	Session 1	Transfer	1	Transfer4	164	474
G2-IVG	G2-IVG3	Session 1	Transfer	1	Transfer5	12	416
G2-IVG	G2-IVG3	Session 1	Transfer	1	Transfer6	-237	456
G2-IVG	G2-IVG3	Session 1	Transfer	1	Transfer7	0	435
G2-IVG	G2-IVG3	Session 1	Transfer	1	Transfer8	-24	848
G2-IVG	G2-IVG3	Session 1	Transfer	1	Transfer9	-170	356
G2-IVG	G2-IVG3	Session 1	Transfer	1	Transfer10	-124	275
G2-IVG	G2-IVG3	Session 1	Transfer	1	Transfer11	-4	538
G2-IVG	G2-IVG3	Session 1	Training	1	Training1	-93	329
G2-IVG	G2-IVG3	Session 1	Training	1	Training2	-43	577
G2-IVG	G2-IVG3	Session 1	Training	1	Training3	6	933
G2-IVG	G2-IVG3	Session 1	Training	1	Training5	-17	196
G2-IVG	G2-IVG3	Session 1	Training	1	Training6	-619	338
G2-IVG	G2-IVG3	Session 1	Training	1	Training7	-191	294
G2-IVG	G2-IVG3	Session 1	Training	1	Training8	-242	254
G2-IVG	G2-IVG3	Session 1	Training	1	Training9	63	752
G2-IVG	G2-IVG3	Session 1	Training	1	Training10	-216	735
G2-IVG	G2-IVG3	Session 1	Training	1	Training11	-23	552
G2-IVG	G2-IVG3	Session 1	Training	2	Training1	-385	234
G2-IVG	G2-IVG3	Session 1	Training	2	Training2	181	751
G2-IVG	G2-IVG3	Session 1	Training	2	Training3	160	659
G2-IVG	G2-IVG3	Session 1	Training	2	Training4	138	357
G2-IVG	G2-IVG3	Session 1	Training	2	Training5	1	231
G2-IVG	G2-IVG3	Session 1	Training	2	Training6	-197	230
G2-IVG	G2-IVG3	Session 1	Training	2	Training7	22	433
G2-IVG	G2-IVG3	Session 1	Training	2	Training8	72	349
G2-IVG	G2-IVG3	Session 1	Training	2	Training9	18	1190
G2-IVG	G2-IVG3	Session 1	Training	2	Training10	162	850
G2-IVG	G2-IVG3	Session 1	Training	2	Training11	-44	418
G2-IVG	G2-IVG3	Session 1	Training	3	Training1	-79	698
G2-IVG	G2-IVG3	Session 1	Training	3	Training2	64	1029
G2-IVG	G2-IVG3	Session 1	Training	3	Training3	-24	497
G2-IVG	G2-IVG3	Session 1	Training	3	Training5	-172	275
G2-IVG	G2-IVG3	Session 1	Training	3	Training6	-241	87
G2-IVG	G2-IVG3	Session 1	Training	3	Training7	69	1012
G2-IVG	G2-IVG3	Session 1	Training	3	Training8	-626	209
G2-IVG	G2-IVG3	Session 1	Training	3	Training9	-42	578
G2-IVG	G2-IVG3	Session 1	Training	3	Training10	59	813
G2-IVG	G2-IVG3	Session 1	Training	3	Training11	-151	254
G2-IVG	G2-IVG5	Session 1	Transfer	1	Transfer1	-590	558
G2-IVG	G2-IVG5	Session 1	Transfer	1	Transfer2	-337	176
G2-IVG	G2-IVG5	Session 1	Transfer	1	Transfer3	53	514
G2-IVG	G2-IVG5	Session 1	Transfer	1	Transfer4	72	293
G2-IVG	G2-IVG5	Session 1	Transfer	1	Transfer5	-4	476
G2-IVG	G2-IVG5	Session 1	Transfer	1	Transfer6	-119	495
G2-IVG	G2-IVG5	Session 1	Transfer	1	Transfer7	45	237
G2-IVG	G2-IVG5	Session 1	Transfer	1	Transfer8	-127	150
G2-IVG	G2-IVG5	Session 1	Transfer	1	Transfer9	728	1015
G2-IVG	G2-IVG5	Session 1	Transfer	1	Transfer10	-73	212
G2-IVG	G2-IVG5	Session 1	Transfer	1	Transfer11	-14	239
G2-IVG	G2-IVG5	Session 1	Training	1	Training1	-201	244
G2-IVG	G2-IVG5	Session 1	Training	1	Training2	-95	351
G2-IVG	G2-IVG5	Session 1	Training	1	Training3	-46	735
G2-IVG	G2-IVG5	Session 1	Training	1	Training4	-137	556
G2-IVG	G2-IVG5	Session 1	Training	1	Training5	93	1074
G2-IVG	G2-IVG5	Session 1	Training	1	Training7	-41	231
G2-IVG	G2-IVG5	Session 1	Training	1	Training8	-72	338
G2-IVG	G2-IVG5	Session 1	Training	1	Training9	-82	192
G2-IVG	G2-IVG5	Session 1	Training	1	Training10	-29	817
G2-IVG	G2-IVG5	Session 1	Training	1	Training11	-225	368
G2-IVG	G2-IVG5	Session 1	Training	2	Training1	4	478
G2-IVG	G2-IVG5	Session 1	Training	2	Training2	-73	333
G2-IVG	G2-IVG5	Session 1	Training	2	Training3	88	1072
G2-IVG	G2-IVG5	Session 1	Training	2	Training4	-116	713
G2-IVG	G2-IVG5	Session 1	Training	2	Training5	-77	272
G2-IVG	G2-IVG5	Session 1	Training	2	Training6	-67	337
G2-IVG	G2-IVG5	Session 1	Training	2	Training7	5	492
G2-IVG	G2-IVG5	Session 1	Training	2	Training8	-30	391
G2-IVG	G2-IVG5	Session 1	Training	2	Training9	-64	379
G2-IVG	G2-IVG5	Session 1	Training	2	Training10	39	531
G2-IVG	G2-IVG5	Session 1	Training	2	Training11	-105	338
G2-IVG	G2-IVG5	Session 1	Training	3	Training1	-166	674
G2-IVG	G2-IVG5	Session 1	Training	3	Training3	-150	275
G2-IVG	G2-IVG5	Session 1	Training	3	Training4	-99	893
G2-IVG	G2-IVG5	Session 1	Training	3	Training5	-36	731
G2-IVG	G2-IVG5	Session 1	Training	3	Training6	-354	213
G2-IVG	G2-IVG5	Session 1	Training	3	Training7	32	316
G2-IVG	G2-IVG5	Session 1	Training	3	Training8	-83	551
G2-IVG	G2-IVG5	Session 1	Training	3	Training9	-363	252
G2-IVG	G2-IVG5	Session 1	Training	3	Training10	-48	592
G2-IVG	G2-IVG5	Session 1	Training	3	Training11	55	677
G2-IVG	G2-IVG7	Session 1	Transfer	1	Transfer1	-193	206
G2-IVG	G2-IVG7	Session 1	Transfer	1	Transfer2	98	812
G2-IVG	G2-IVG7	Session 1	Transfer	1	Transfer3	128	569
G2-IVG	G2-IVG7	Session 1	Transfer	1	Transfer4	-70	751
G2-IVG	G2-IVG7	Session 1	Transfer	1	Transfer6	-53	835
G2-IVG	G2-IVG7	Session 1	Transfer	1	Transfer7	286	995
G2-IVG	G2-IVG7	Session 1	Transfer	1	Transfer9	102	2095
G2-IVG	G2-IVG7	Session 1	Transfer	1	Transfer10	-38	790
G2-IVG	G2-IVG7	Session 1	Training	1	Training1	-130	1132
G2-IVG	G2-IVG7	Session 1	Training	1	Training2	93	168
G2-IVG	G2-IVG7	Session 1	Training	1	Training3	-13	416
G2-IVG	G2-IVG7	Session 1	Training	1	Training4	-13	1130
G2-IVG	G2-IVG7	Session 1	Training	1	Training5	-104	272
G2-IVG	G2-IVG7	Session 1	Training	1	Training7	2	616
G2-IVG	G2-IVG7	Session 1	Training	1	Training8	26	874
G2-IVG	G2-IVG7	Session 1	Training	1	Training9	46	156
G2-IVG	G2-IVG7	Session 1	Training	1	Training10	69	392
G2-IVG	G2-IVG7	Session 1	Training	1	Training11	82	491
G2-IVG	G2-IVG7	Session 1	Training	2	Training1	-228	391
G2-IVG	G2-IVG7	Session 1	Training	2	Training2	-87	492
G2-IVG	G2-IVG7	Session 1	Training	2	Training3	68	613
G2-IVG	G2-IVG7	Session 1	Training	2	Training4	-310	748
G2-IVG	G2-IVG7	Session 1	Training	2	Training5	86	117
G2-IVG	G2-IVG7	Session 1	Training	2	Training6	-163	433
G2-IVG	G2-IVG7	Session 1	Training	2	Training7	-74	531
G2-IVG	G2-IVG7	Session 1	Training	2	Training8	-66	474
G2-IVG	G2-IVG7	Session 1	Training	2	Training9	-72	955
G2-IVG	G2-IVG7	Session 1	Training	2	Training10	-302	208
G2-IVG	G2-IVG7	Session 1	Training	2	Training11	-24	646
G2-IVG	G2-IVG7	Session 1	Training	3	Training1	-140	430
G2-IVG	G2-IVG7	Session 1	Training	3	Training2	-55	293
G2-IVG	G2-IVG7	Session 1	Training	3	Training3	147	556
G2-IVG	G2-IVG7	Session 1	Training	3	Training4	-105	474
G2-IVG	G2-IVG7	Session 1	Training	3	Training5	-62	169
G2-IVG	G2-IVG7	Session 1	Training	3	Training7	27	575
G2-IVG	G2-IVG7	Session 1	Training	3	Training8	-558	431
G2-IVG	G2-IVG7	Session 1	Training	3	Training9	-112	713
G2-IVG	G2-IVG7	Session 1	Training	3	Training10	199	516
G2-IVG	G2-IVG7	Session 1	Training	3	Training11	49	295
G2-IVG	G2-IVG4	Session 1	Transfer	1	Transfer1	-93	772
G2-IVG	G2-IVG4	Session 1	Transfer	1	Transfer2	62	529
G2-IVG	G2-IVG4	Session 1	Transfer	1	Transfer3	167	1094
G2-IVG	G2-IVG4	Session 1	Transfer	1	Transfer4	-51	410
G2-IVG	G2-IVG4	Session 1	Transfer	1	Transfer5	-18	1030
G2-IVG	G2-IVG4	Session 1	Transfer	1	Transfer6	-65	935
G2-IVG	G2-IVG4	Session 1	Transfer	1	Transfer7	268	654
G2-IVG	G2-IVG4	Session 1	Transfer	1	Transfer8	44	610
G2-IVG	G2-IVG4	Session 1	Transfer	1	Transfer9	-137	1109
G2-IVG	G2-IVG4	Session 1	Transfer	1	Transfer10	168	935
G2-IVG	G2-IVG4	Session 1	Transfer	1	Transfer11	137	451
G2-IVG	G2-IVG4	Session 1	Training	1	Training1	-62	333
G2-IVG	G2-IVG4	Session 1	Training	1	Training2	215	746
G2-IVG	G2-IVG4	Session 1	Training	1	Training3	392	1374
G2-IVG	G2-IVG4	Session 1	Training	1	Training4	-34	612
G2-IVG	G2-IVG4	Session 1	Training	1	Training5	76	1072
G2-IVG	G2-IVG4	Session 1	Training	1	Training6	49	677
G2-IVG	G2-IVG4	Session 1	Training	1	Training7	78	589
G2-IVG	G2-IVG4	Session 1	Training	1	Training8	123	616
G2-IVG	G2-IVG4	Session 1	Training	1	Training9	8	833
G2-IVG	G2-IVG4	Session 1	Training	1	Training10	257	574
G2-IVG	G2-IVG4	Session 1	Training	1	Training11	159	753
G2-IVG	G2-IVG4	Session 1	Training	2	Training1	-25	695
G2-IVG	G2-IVG4	Session 1	Training	2	Training2	18	855
G2-IVG	G2-IVG4	Session 1	Training	2	Training3	-112	512
G2-IVG	G2-IVG4	Session 1	Training	2	Training4	30	538
G2-IVG	G2-IVG4	Session 1	Training	2	Training5	205	1473
G2-IVG	G2-IVG4	Session 1	Training	2	Training6	35	1016
G2-IVG	G2-IVG4	Session 1	Training	2	Training7	348	1057
G2-IVG	G2-IVG4	Session 1	Training	2	Training8	84	555
G2-IVG	G2-IVG4	Session 1	Training	2	Training9	-53	534
G2-IVG	G2-IVG4	Session 1	Training	2	Training10	143	854
G2-IVG	G2-IVG4	Session 1	Training	2	Training11	8	429
G2-IVG	G2-IVG4	Session 1	Training	3	Training1	-92	252
G2-IVG	G2-IVG4	Session 1	Training	3	Training2	102	593
G2-IVG	G2-IVG4	Session 1	Training	3	Training3	196	1156
G2-IVG	G2-IVG4	Session 1	Training	3	Training4	41	297
G2-IVG	G2-IVG4	Session 1	Training	3	Training5	244	537
G2-IVG	G2-IVG4	Session 1	Training	3	Training6	-113	613
G2-IVG	G2-IVG4	Session 1	Training	3	Training7	-128	536
G2-IVG	G2-IVG4	Session 1	Training	3	Training8	124	798
G2-IVG	G2-IVG4	Session 1	Training	3	Training9	-21	708
G2-IVG	G2-IVG4	Session 1	Training	3	Training10	186	1435
G2-IVG	G2-IVG4	Session 1	Training	3	Training11	30	832
G2-IVG	G2-IVG2	Session 1	Transfer	1	Transfer1	-26	189
G2-IVG	G2-IVG2	Session 1	Transfer	1	Transfer3	46	695
G2-IVG	G2-IVG2	Session 1	Transfer	1	Transfer4	203	732
G2-IVG	G2-IVG2	Session 1	Transfer	1	Transfer5	-33	613
G2-IVG	G2-IVG2	Session 1	Transfer	1	Transfer8	62	857
G2-IVG	G2-IVG2	Session 1	Transfer	1	Transfer9	212	315
G2-IVG	G2-IVG2	Session 1	Transfer	1	Transfer10	205	1094
G2-IVG	G2-IVG2	Session 1	Training	1	Training1	-110	317
G2-IVG	G2-IVG2	Session 1	Training	1	Training2	-52	672
G2-IVG	G2-IVG2	Session 1	Training	1	Training3	99	873
G2-IVG	G2-IVG2	Session 1	Training	1	Training4	-29	706
G2-IVG	G2-IVG2	Session 1	Training	1	Training5	-80	275
G2-IVG	G2-IVG2	Session 1	Training	1	Training8	-147	327
G2-IVG	G2-IVG2	Session 1	Training	1	Training9	-39	337
G2-IVG	G2-IVG2	Session 1	Training	1	Training11	20	452
G2-IVG	G2-IVG2	Session 1	Training	2	Training1	-100	1012
G2-IVG	G2-IVG2	Session 1	Training	2	Training2	-39	546
G2-IVG	G2-IVG2	Session 1	Training	2	Training3	140	535
G2-IVG	G2-IVG2	Session 1	Training	2	Training5	61	597
G2-IVG	G2-IVG2	Session 1	Training	2	Training8	-44	409
G2-IVG	G2-IVG2	Session 1	Training	2	Training9	118	197
G2-IVG	G2-IVG2	Session 1	Training	2	Training10	-222	612
G2-IVG	G2-IVG2	Session 1	Training	2	Training11	40	575
G2-IVG	G2-IVG2	Session 1	Training	3	Training1	-84	835
G2-IVG	G2-IVG2	Session 1	Training	3	Training2	55	510
G2-IVG	G2-IVG2	Session 1	Training	3	Training3	-91	677
G2-IVG	G2-IVG2	Session 1	Training	3	Training5	144	392
G2-IVG	G2-IVG2	Session 1	Training	3	Training8	426	1033
G2-IVG	G2-IVG2	Session 1	Training	3	Training9	24	450
G2-IVG	G2-IVG2	Session 1	Training	3	Training11	-58	1549
G2-IVG	G2-IVG1	Session 10	Training	1	Training1	-242	189
G2-IVG	G2-IVG1	Session 10	Training	1	Training2	161	1171
G2-IVG	G2-IVG1	Session 10	Training	1	Training3	66	776
G2-IVG	G2-IVG1	Session 10	Training	1	Training4	-3	347
G2-IVG	G2-IVG1	Session 10	Training	1	Training7	19	473
G2-IVG	G2-IVG1	Session 10	Training	1	Training8	-211	456
G2-IVG	G2-IVG1	Session 10	Training	1	Training9	-115	754
G2-IVG	G2-IVG1	Session 10	Training	1	Training10	-47	253
G2-IVG	G2-IVG1	Session 10	Training	1	Training11	-110	391
G2-IVG	G2-IVG1	Session 10	Training	2	Training1	-172	72
G2-IVG	G2-IVG1	Session 10	Training	2	Training2	-23	455
G2-IVG	G2-IVG1	Session 10	Training	2	Training3	77	805
G2-IVG	G2-IVG1	Session 10	Training	2	Training4	58	353
G2-IVG	G2-IVG1	Session 10	Training	2	Training5	-119	331
G2-IVG	G2-IVG1	Session 10	Training	2	Training6	-86	252
G2-IVG	G2-IVG1	Session 10	Training	2	Training7	-8	536
G2-IVG	G2-IVG1	Session 10	Training	2	Training8	-86	312
G2-IVG	G2-IVG1	Session 10	Training	2	Training9	-220	571
G2-IVG	G2-IVG1	Session 10	Training	2	Training10	88	817
G2-IVG	G2-IVG1	Session 10	Training	2	Training11	-16	468
G2-IVG	G2-IVG1	Session 10	Training	3	Training1	-193	169
G2-IVG	G2-IVG1	Session 10	Training	3	Training2	6	498
G2-IVG	G2-IVG1	Session 10	Training	3	Training3	104	676
G2-IVG	G2-IVG1	Session 10	Training	3	Training4	-180	414
G2-IVG	G2-IVG1	Session 10	Training	3	Training5	-51	494
G2-IVG	G2-IVG1	Session 10	Training	3	Training6	-136	236
G2-IVG	G2-IVG1	Session 10	Training	3	Training7	7	717
G2-IVG	G2-IVG1	Session 10	Training	3	Training8	-152	287
G2-IVG	G2-IVG1	Session 10	Training	3	Training9	-159	437
G2-IVG	G2-IVG1	Session 10	Training	3	Training10	-107	254
G2-IVG	G2-IVG1	Session 10	Training	3	Training11	-27	391
G2-IVG	G2-IVG1	Session 10	Transfer	2	Transfer1	-213	212
G2-IVG	G2-IVG1	Session 10	Transfer	2	Transfer2	-13	230
G2-IVG	G2-IVG1	Session 10	Transfer	2	Transfer3	-192	371
G2-IVG	G2-IVG1	Session 10	Transfer	2	Transfer4	-5	108
G2-IVG	G2-IVG1	Session 10	Transfer	2	Transfer5	148	853
G2-IVG	G2-IVG1	Session 10	Transfer	2	Transfer6	-24	636
G2-IVG	G2-IVG1	Session 10	Transfer	2	Transfer7	-48	377
G2-IVG	G2-IVG1	Session 10	Transfer	2	Transfer8	-40	451
G2-IVG	G2-IVG1	Session 10	Transfer	2	Transfer9	-208	434
G2-IVG	G2-IVG1	Session 10	Transfer	2	Transfer10	-199	295
G2-IVG	G2-IVG1	Session 10	Transfer	2	Transfer11	-36	927
G2-IVG	G2-IVG2	Session 10	Training	1	Training1	-385	330
G2-IVG	G2-IVG2	Session 10	Training	1	Training2	-114	597
G2-IVG	G2-IVG2	Session 10	Training	1	Training3	63	832
G2-IVG	G2-IVG2	Session 10	Training	1	Training5	-318	111
G2-IVG	G2-IVG2	Session 10	Training	1	Training7	-38	553
G2-IVG	G2-IVG2	Session 10	Training	1	Training9	-594	136
G2-IVG	G2-IVG2	Session 10	Training	1	Training10	-118	151
G2-IVG	G2-IVG2	Session 10	Training	1	Training11	-180	615
G2-IVG	G2-IVG2	Session 10	Training	2	Training1	-201	1193
G2-IVG	G2-IVG2	Session 10	Training	2	Training2	-120	293
G2-IVG	G2-IVG2	Session 10	Training	2	Training3	54	850
G2-IVG	G2-IVG2	Session 10	Training	2	Training5	-277	148
G2-IVG	G2-IVG2	Session 10	Training	2	Training6	-133	158
G2-IVG	G2-IVG2	Session 10	Training	2	Training7	18	438
G2-IVG	G2-IVG2	Session 10	Training	2	Training9	-424	151
G2-IVG	G2-IVG2	Session 10	Training	2	Training11	-129	495
G2-IVG	G2-IVG2	Session 10	Training	3	Training1	-46	374
G2-IVG	G2-IVG2	Session 10	Training	3	Training2	-129	272
G2-IVG	G2-IVG2	Session 10	Training	3	Training3	134	189
G2-IVG	G2-IVG2	Session 10	Training	3	Training5	-71	279
G2-IVG	G2-IVG2	Session 10	Training	3	Training7	-15	492
G2-IVG	G2-IVG2	Session 10	Training	3	Training9	-340	234
G2-IVG	G2-IVG2	Session 10	Training	3	Training11	-117	313
G2-IVG	G2-IVG2	Session 10	Transfer	2	Transfer1	-193	235
G2-IVG	G2-IVG2	Session 10	Transfer	2	Transfer4	164	866
G2-IVG	G2-IVG2	Session 10	Transfer	2	Transfer5	-34	294
G2-IVG	G2-IVG2	Session 10	Transfer	2	Transfer6	-126	256
G2-IVG	G2-IVG2	Session 10	Transfer	2	Transfer7	-261	233
G2-IVG	G2-IVG2	Session 10	Transfer	2	Transfer8	-55	556
G2-IVG	G2-IVG2	Session 10	Transfer	2	Transfer10	-11	359
G2-IVG	G2-IVG2	Session 10	Transfer	2	Transfer11	193	698
G2-IVG	G2-IVG3	Session 10	Training	1	Training1	-127	332
G2-IVG	G2-IVG3	Session 10	Training	1	Training2	-47	549
G2-IVG	G2-IVG3	Session 10	Training	1	Training3	105	538
G2-IVG	G2-IVG3	Session 10	Training	1	Training4	-232	434
G2-IVG	G2-IVG3	Session 10	Training	1	Training5	-148	137
G2-IVG	G2-IVG3	Session 10	Training	1	Training6	-203	176
G2-IVG	G2-IVG3	Session 10	Training	1	Training7	-25	215
G2-IVG	G2-IVG3	Session 10	Training	1	Training8	-302	108
G2-IVG	G2-IVG3	Session 10	Training	1	Training9	-293	225
G2-IVG	G2-IVG3	Session 10	Training	1	Training10	-102	174
G2-IVG	G2-IVG3	Session 10	Training	1	Training11	-72	115
G2-IVG	G2-IVG3	Session 10	Training	2	Training1	-130	396
G2-IVG	G2-IVG3	Session 10	Training	2	Training2	-41	369
G2-IVG	G2-IVG3	Session 10	Training	2	Training3	22	575
G2-IVG	G2-IVG3	Session 10	Training	2	Training4	-231	517
G2-IVG	G2-IVG3	Session 10	Training	2	Training5	-159	393
G2-IVG	G2-IVG3	Session 10	Training	2	Training6	-182	796
G2-IVG	G2-IVG3	Session 10	Training	2	Training7	86	373
G2-IVG	G2-IVG3	Session 10	Training	2	Training8	-56	334
G2-IVG	G2-IVG3	Session 10	Training	2	Training9	-379	215
G2-IVG	G2-IVG3	Session 10	Training	2	Training10	-130	179
G2-IVG	G2-IVG3	Session 10	Training	2	Training11	-88	174
G2-IVG	G2-IVG3	Session 10	Training	3	Training1	-139	152
G2-IVG	G2-IVG3	Session 10	Training	3	Training2	40	530
G2-IVG	G2-IVG3	Session 10	Training	3	Training3	211	1016
G2-IVG	G2-IVG3	Session 10	Training	3	Training4	-170	391
G2-IVG	G2-IVG3	Session 10	Training	3	Training5	-159	73
G2-IVG	G2-IVG3	Session 10	Training	3	Training6	-246	446
G2-IVG	G2-IVG3	Session 10	Training	3	Training7	24	256
G2-IVG	G2-IVG3	Session 10	Training	3	Training8	-95	169
G2-IVG	G2-IVG3	Session 10	Training	3	Training9	-121	457
G2-IVG	G2-IVG3	Session 10	Training	3	Training10	-99	127
G2-IVG	G2-IVG3	Session 10	Training	3	Training11	-129	49
G2-IVG	G2-IVG3	Session 10	Transfer	2	Transfer1	-133	348
G2-IVG	G2-IVG3	Session 10	Transfer	2	Transfer2	-12	657
G2-IVG	G2-IVG3	Session 10	Transfer	2	Transfer3	-225	168
G2-IVG	G2-IVG3	Session 10	Transfer	2	Transfer4	-399	413
G2-IVG	G2-IVG3	Session 10	Transfer	2	Transfer5	-56	273
G2-IVG	G2-IVG3	Session 10	Transfer	2	Transfer6	-11	713
G2-IVG	G2-IVG3	Session 10	Transfer	2	Transfer7	-21	745
G2-IVG	G2-IVG3	Session 10	Transfer	2	Transfer8	-193	472
G2-IVG	G2-IVG3	Session 10	Transfer	2	Transfer9	-89	392
G2-IVG	G2-IVG3	Session 10	Transfer	2	Transfer10	-118	175
G2-IVG	G2-IVG3	Session 10	Transfer	2	Transfer11	-345	505
G2-IVG	G2-IVG4	Session 10	Training	1	Training1	8	870
G2-IVG	G2-IVG4	Session 10	Training	1	Training2	-252	327
G2-IVG	G2-IVG4	Session 10	Training	1	Training3	50	346
G2-IVG	G2-IVG4	Session 10	Training	1	Training4	-11	539
G2-IVG	G2-IVG4	Session 10	Training	1	Training5	3	632
G2-IVG	G2-IVG4	Session 10	Training	1	Training6	-123	294
G2-IVG	G2-IVG4	Session 10	Training	1	Training7	-56	109
G2-IVG	G2-IVG4	Session 10	Training	1	Training8	-260	247
G2-IVG	G2-IVG4	Session 10	Training	1	Training9	-34	526
G2-IVG	G2-IVG4	Session 10	Training	1	Training10	93	814
G2-IVG	G2-IVG4	Session 10	Training	1	Training11	-23	368
G2-IVG	G2-IVG4	Session 10	Training	2	Training1	115	773
G2-IVG	G2-IVG4	Session 10	Training	2	Training2	-259	354
G2-IVG	G2-IVG4	Session 10	Training	2	Training3	-261	73
G2-IVG	G2-IVG4	Session 10	Training	2	Training4	-97	254
G2-IVG	G2-IVG4	Session 10	Training	2	Training5	82	654
G2-IVG	G2-IVG4	Session 10	Training	2	Training6	-66	575
G2-IVG	G2-IVG4	Session 10	Training	2	Training7	-29	716
G2-IVG	G2-IVG4	Session 10	Training	2	Training8	46	497
G2-IVG	G2-IVG4	Session 10	Training	2	Training9	-42	381
G2-IVG	G2-IVG4	Session 10	Training	2	Training10	-10	452
G2-IVG	G2-IVG4	Session 10	Training	2	Training11	-128	116
G2-IVG	G2-IVG4	Session 10	Training	3	Training1	-96	791
G2-IVG	G2-IVG4	Session 10	Training	3	Training2	-170	530
G2-IVG	G2-IVG4	Session 10	Training	3	Training3	33	404
G2-IVG	G2-IVG4	Session 10	Training	3	Training4	-116	234
G2-IVG	G2-IVG4	Session 10	Training	3	Training5	58	434
G2-IVG	G2-IVG4	Session 10	Training	3	Training6	-50	352
G2-IVG	G2-IVG4	Session 10	Training	3	Training7	12	376
G2-IVG	G2-IVG4	Session 10	Training	3	Training8	-61	410
G2-IVG	G2-IVG4	Session 10	Training	3	Training9	188	531
G2-IVG	G2-IVG4	Session 10	Training	3	Training10	42	393
G2-IVG	G2-IVG4	Session 10	Training	3	Training11	-85	337
G2-IVG	G2-IVG4	Session 10	Transfer	2	Transfer1	-19	550
G2-IVG	G2-IVG4	Session 10	Transfer	2	Transfer2	21	636
G2-IVG	G2-IVG4	Session 10	Transfer	2	Transfer3	-45	374
G2-IVG	G2-IVG4	Session 10	Transfer	2	Transfer4	14	705
G2-IVG	G2-IVG4	Session 10	Transfer	2	Transfer5	73	558
G2-IVG	G2-IVG4	Session 10	Transfer	2	Transfer6	-57	556
G2-IVG	G2-IVG4	Session 10	Transfer	2	Transfer7	59	776
G2-IVG	G2-IVG4	Session 10	Transfer	2	Transfer8	-257	189
G2-IVG	G2-IVG4	Session 10	Transfer	2	Transfer9	-7	517
G2-IVG	G2-IVG4	Session 10	Transfer	2	Transfer10	4	432
G2-IVG	G2-IVG4	Session 10	Transfer	2	Transfer11	-5	775
G2-IVG	G2-IVG5	Session 10	Training	1	Training1	117	762
G2-IVG	G2-IVG5	Session 10	Training	1	Training3	99	356
G2-IVG	G2-IVG5	Session 10	Training	1	Training4	-138	204
G2-IVG	G2-IVG5	Session 10	Training	1	Training5	-66	430
G2-IVG	G2-IVG5	Session 10	Training	1	Training7	-19	475
G2-IVG	G2-IVG5	Session 10	Training	1	Training8	-80	293
G2-IVG	G2-IVG5	Session 10	Training	1	Training9	-358	231
G2-IVG	G2-IVG5	Session 10	Training	1	Training10	-13	314
G2-IVG	G2-IVG5	Session 10	Training	1	Training11	72	256
G2-IVG	G2-IVG5	Session 10	Training	2	Training1	97	692
G2-IVG	G2-IVG5	Session 10	Training	2	Training2	-22	453
G2-IVG	G2-IVG5	Session 10	Training	2	Training3	2	392
G2-IVG	G2-IVG5	Session 10	Training	2	Training4	-179	435
G2-IVG	G2-IVG5	Session 10	Training	2	Training5	95	530
G2-IVG	G2-IVG5	Session 10	Training	2	Training6	92	309
G2-IVG	G2-IVG5	Session 10	Training	2	Training7	0	373
G2-IVG	G2-IVG5	Session 10	Training	2	Training8	-109	549
G2-IVG	G2-IVG5	Session 10	Training	2	Training9	-266	225
G2-IVG	G2-IVG5	Session 10	Training	2	Training10	-128	132
G2-IVG	G2-IVG5	Session 10	Training	2	Training11	14	231
G2-IVG	G2-IVG5	Session 10	Training	3	Training1	18	516
G2-IVG	G2-IVG5	Session 10	Training	3	Training2	-369	168
G2-IVG	G2-IVG5	Session 10	Training	3	Training3	-44	335
G2-IVG	G2-IVG5	Session 10	Training	3	Training4	-175	314
G2-IVG	G2-IVG5	Session 10	Training	3	Training5	-22	455
G2-IVG	G2-IVG5	Session 10	Training	3	Training7	123	613
G2-IVG	G2-IVG5	Session 10	Training	3	Training8	-185	390
G2-IVG	G2-IVG5	Session 10	Training	3	Training9	-297	255
G2-IVG	G2-IVG5	Session 10	Training	3	Training10	28	374
G2-IVG	G2-IVG5	Session 10	Training	3	Training11	-130	392
G2-IVG	G2-IVG5	Session 10	Transfer	2	Transfer1	-185	698
G2-IVG	G2-IVG5	Session 10	Transfer	2	Transfer2	100	633
G2-IVG	G2-IVG5	Session 10	Transfer	2	Transfer3	89	551
G2-IVG	G2-IVG5	Session 10	Transfer	2	Transfer4	-119	434
G2-IVG	G2-IVG5	Session 10	Transfer	2	Transfer5	107	626
G2-IVG	G2-IVG5	Session 10	Transfer	2	Transfer6	-59	596
G2-IVG	G2-IVG5	Session 10	Transfer	2	Transfer7	118	692
G2-IVG	G2-IVG5	Session 10	Transfer	2	Transfer8	22	469
G2-IVG	G2-IVG5	Session 10	Transfer	2	Transfer9	82	870
G2-IVG	G2-IVG5	Session 10	Transfer	2	Transfer10	-86	393
G2-IVG	G2-IVG5	Session 10	Transfer	2	Transfer11	-5	432
G2-IVG	G2-IVG7	Session 10	Training	1	Training2	-44	234
G2-IVG	G2-IVG7	Session 10	Training	1	Training3	-3	834
G2-IVG	G2-IVG7	Session 10	Training	1	Training4	-120	194
G2-IVG	G2-IVG7	Session 10	Training	1	Training5	-127	526
G2-IVG	G2-IVG7	Session 10	Training	1	Training6	-152	211
G2-IVG	G2-IVG7	Session 10	Training	1	Training7	-75	615
G2-IVG	G2-IVG7	Session 10	Training	1	Training8	-149	258
G2-IVG	G2-IVG7	Session 10	Training	1	Training9	-402	190
G2-IVG	G2-IVG7	Session 10	Training	1	Training10	-71	251
G2-IVG	G2-IVG7	Session 10	Training	1	Training11	-124	376
G2-IVG	G2-IVG7	Session 10	Training	2	Training1	3	754
G2-IVG	G2-IVG7	Session 10	Training	2	Training2	34	377
G2-IVG	G2-IVG7	Session 10	Training	2	Training3	95	433
G2-IVG	G2-IVG7	Session 10	Training	2	Training4	-42	137
G2-IVG	G2-IVG7	Session 10	Training	2	Training5	-46	794
G2-IVG	G2-IVG7	Session 10	Training	2	Training6	-116	169
G2-IVG	G2-IVG7	Session 10	Training	2	Training7	-165	509
G2-IVG	G2-IVG7	Session 10	Training	2	Training8	-61	291
G2-IVG	G2-IVG7	Session 10	Training	2	Training9	-113	431
G2-IVG	G2-IVG7	Session 10	Training	2	Training10	-127	217
G2-IVG	G2-IVG7	Session 10	Training	2	Training11	-86	494
G2-IVG	G2-IVG7	Session 10	Training	3	Training1	25	570
G2-IVG	G2-IVG7	Session 10	Training	3	Training2	26	334
G2-IVG	G2-IVG7	Session 10	Training	3	Training3	122	537
G2-IVG	G2-IVG7	Session 10	Training	3	Training4	-384	393
G2-IVG	G2-IVG7	Session 10	Training	3	Training5	-47	509
G2-IVG	G2-IVG7	Session 10	Training	3	Training6	-44	189
G2-IVG	G2-IVG7	Session 10	Training	3	Training7	-96	372
G2-IVG	G2-IVG7	Session 10	Training	3	Training8	-90	252
G2-IVG	G2-IVG7	Session 10	Training	3	Training9	-115	419
G2-IVG	G2-IVG7	Session 10	Training	3	Training10	-16	328
G2-IVG	G2-IVG7	Session 10	Training	3	Training11	-57	369
G2-IVG	G2-IVG7	Session 10	Transfer	2	Transfer1	-79	116
G2-IVG	G2-IVG7	Session 10	Transfer	2	Transfer2	30	314
G2-IVG	G2-IVG7	Session 10	Transfer	2	Transfer3	5	893
G2-IVG	G2-IVG7	Session 10	Transfer	2	Transfer4	-71	389
G2-IVG	G2-IVG7	Session 10	Transfer	2	Transfer5	9	576
G2-IVG	G2-IVG7	Session 10	Transfer	2	Transfer6	-33	594
G2-IVG	G2-IVG7	Session 10	Transfer	2	Transfer7	-15	215
G2-IVG	G2-IVG7	Session 10	Transfer	2	Transfer8	-52	314
G2-IVG	G2-IVG7	Session 10	Transfer	2	Transfer9	-131	496
G2-IVG	G2-IVG7	Session 10	Transfer	2	Transfer10	37	731
G2-IVG	G2-IVG7	Session 10	Transfer	2	Transfer11	-44	168
G3-SVG	G3-SVG7	Session 1	Transfer	1	Transfer1	-2	516
G3-SVG	G3-SVG7	Session 1	Transfer	1	Transfer2	80	453
G3-SVG	G3-SVG7	Session 1	Transfer	1	Transfer7	108	450
G3-SVG	G3-SVG7	Session 1	Training	1	Training2	-11	493
G3-SVG	G3-SVG7	Session 1	Training	1	Training5	44	857
G3-SVG	G3-SVG7	Session 1	Training	1	Training7	481	990
G3-SVG	G3-SVG7	Session 1	Training	1	Training8	484	1013
G3-SVG	G3-SVG7	Session 1	Training	1	Training11	51	578
G3-SVG	G3-SVG7	Session 1	Training	2	Training1	-49	499
G3-SVG	G3-SVG7	Session 1	Training	2	Training3	332	1047
G3-SVG	G3-SVG7	Session 1	Training	2	Training4	86	611
G3-SVG	G3-SVG7	Session 1	Training	2	Training5	-142	530
G3-SVG	G3-SVG7	Session 1	Training	2	Training7	50	391
G3-SVG	G3-SVG7	Session 1	Training	2	Training8	-52	353
G3-SVG	G3-SVG7	Session 1	Training	2	Training9	204	1292
G3-SVG	G3-SVG7	Session 1	Training	2	Training10	-111	710
G3-SVG	G3-SVG7	Session 1	Training	2	Training11	13	514
G3-SVG	G3-SVG7	Session 1	Training	3	Training1	28	573
G3-SVG	G3-SVG7	Session 1	Training	3	Training2	-75	206
G3-SVG	G3-SVG7	Session 1	Training	3	Training3	119	1733
G3-SVG	G3-SVG7	Session 1	Training	3	Training4	-9	475
G3-SVG	G3-SVG7	Session 1	Training	3	Training5	8	868
G3-SVG	G3-SVG7	Session 1	Training	3	Training7	134	532
G3-SVG	G3-SVG7	Session 1	Training	3	Training8	-47	354
G3-SVG	G3-SVG7	Session 1	Training	3	Training9	146	1299
G3-SVG	G3-SVG7	Session 1	Training	3	Training10	-268	352
G3-SVG	G3-SVG2	Session 1	Transfer	1	Transfer1	89	437
G3-SVG	G3-SVG2	Session 1	Transfer	1	Transfer2	179	1133
G3-SVG	G3-SVG2	Session 1	Transfer	1	Transfer4	125	1575
G3-SVG	G3-SVG2	Session 1	Transfer	1	Transfer5	406	1033
G3-SVG	G3-SVG2	Session 1	Transfer	1	Transfer6	-61	1533
G3-SVG	G3-SVG2	Session 1	Transfer	1	Transfer7	312	916
G3-SVG	G3-SVG2	Session 1	Transfer	1	Transfer8	185	812
G3-SVG	G3-SVG2	Session 1	Transfer	1	Transfer9	-239	619
G3-SVG	G3-SVG2	Session 1	Transfer	1	Transfer10	62	494
G3-SVG	G3-SVG2	Session 1	Transfer	1	Transfer11	261	1117
G3-SVG	G3-SVG2	Session 1	Training	1	Training1	25	137
G3-SVG	G3-SVG2	Session 1	Training	1	Training2	205	1136
G3-SVG	G3-SVG2	Session 1	Training	1	Training3	269	890
G3-SVG	G3-SVG2	Session 1	Training	1	Training4	307	440
G3-SVG	G3-SVG2	Session 1	Training	1	Training5	77	435
G3-SVG	G3-SVG2	Session 1	Training	1	Training6	249	3951
G3-SVG	G3-SVG2	Session 1	Training	1	Training7	111	1133
G3-SVG	G3-SVG2	Session 1	Training	1	Training9	53	535
G3-SVG	G3-SVG2	Session 1	Training	1	Training10	157	715
G3-SVG	G3-SVG2	Session 1	Training	1	Training11	-17	313
G3-SVG	G3-SVG2	Session 1	Training	2	Training1	-353	210
G3-SVG	G3-SVG2	Session 1	Training	2	Training2	64	930
G3-SVG	G3-SVG2	Session 1	Training	2	Training3	-28	513
G3-SVG	G3-SVG2	Session 1	Training	2	Training4	-19	634
G3-SVG	G3-SVG2	Session 1	Training	2	Training5	41	478
G3-SVG	G3-SVG2	Session 1	Training	2	Training6	-22	618
G3-SVG	G3-SVG2	Session 1	Training	2	Training7	87	1034
G3-SVG	G3-SVG2	Session 1	Training	2	Training8	-543	235
G3-SVG	G3-SVG2	Session 1	Training	2	Training9	121	695
G3-SVG	G3-SVG2	Session 1	Training	2	Training10	-96	369
G3-SVG	G3-SVG2	Session 1	Training	2	Training11	-134	358
G3-SVG	G3-SVG2	Session 1	Training	3	Training1	-91	176
G3-SVG	G3-SVG2	Session 1	Training	3	Training2	23	849
G3-SVG	G3-SVG2	Session 1	Training	3	Training3	229	574
G3-SVG	G3-SVG2	Session 1	Training	3	Training4	-86	435
G3-SVG	G3-SVG2	Session 1	Training	3	Training5	-147	952
G3-SVG	G3-SVG2	Session 1	Training	3	Training6	-26	852
G3-SVG	G3-SVG2	Session 1	Training	3	Training7	430	1230
G3-SVG	G3-SVG2	Session 1	Training	3	Training8	212	330
G3-SVG	G3-SVG2	Session 1	Training	3	Training9	-119	531
G3-SVG	G3-SVG2	Session 1	Training	3	Training10	213	798
G3-SVG	G3-SVG2	Session 1	Training	3	Training11	-91	434
G3-SVG	G3-SVG1	Session 1	Transfer	1	Transfer1	-660	257
G3-SVG	G3-SVG1	Session 1	Transfer	1	Transfer2	482	3448
G3-SVG	G3-SVG1	Session 1	Transfer	1	Transfer3	-132	226
G3-SVG	G3-SVG1	Session 1	Transfer	1	Transfer4	-50	493
G3-SVG	G3-SVG1	Session 1	Transfer	1	Transfer5	248	392
G3-SVG	G3-SVG1	Session 1	Transfer	1	Transfer6	84	811
G3-SVG	G3-SVG1	Session 1	Transfer	1	Transfer8	23	849
G3-SVG	G3-SVG1	Session 1	Transfer	1	Transfer10	-393	158
G3-SVG	G3-SVG1	Session 1	Transfer	1	Transfer11	-84	357
G3-SVG	G3-SVG1	Session 1	Training	1	Training1	-152	762
G3-SVG	G3-SVG1	Session 1	Training	1	Training2	-23	1174
G3-SVG	G3-SVG1	Session 1	Training	1	Training3	88	817
G3-SVG	G3-SVG1	Session 1	Training	1	Training4	-44	989
G3-SVG	G3-SVG1	Session 1	Training	1	Training5	-61	324
G3-SVG	G3-SVG1	Session 1	Training	1	Training6	-147	616
G3-SVG	G3-SVG1	Session 1	Training	1	Training8	82	817
G3-SVG	G3-SVG1	Session 1	Training	1	Training9	-34	717
G3-SVG	G3-SVG1	Session 1	Training	1	Training10	-404	1112
G3-SVG	G3-SVG1	Session 1	Training	1	Training11	-225	473
G3-SVG	G3-SVG1	Session 1	Training	2	Training1	-31	770
G3-SVG	G3-SVG1	Session 1	Training	2	Training2	125	52
G3-SVG	G3-SVG1	Session 1	Training	2	Training3	131	692
G3-SVG	G3-SVG1	Session 1	Training	2	Training4	-257	334
G3-SVG	G3-SVG1	Session 1	Training	2	Training5	-5	116
G3-SVG	G3-SVG1	Session 1	Training	2	Training6	-210	230
G3-SVG	G3-SVG1	Session 1	Training	2	Training7	-204	214
G3-SVG	G3-SVG1	Session 1	Training	2	Training8	-24	372
G3-SVG	G3-SVG1	Session 1	Training	2	Training9	-474	295
G3-SVG	G3-SVG1	Session 1	Training	2	Training10	-64	836
G3-SVG	G3-SVG1	Session 1	Training	2	Training11	301	714
G3-SVG	G3-SVG1	Session 1	Training	3	Training1	-205	918
G3-SVG	G3-SVG1	Session 1	Training	3	Training2	-85	334
G3-SVG	G3-SVG1	Session 1	Training	3	Training3	130	792
G3-SVG	G3-SVG1	Session 1	Training	3	Training4	-343	636
G3-SVG	G3-SVG1	Session 1	Training	3	Training5	-544	295
G3-SVG	G3-SVG1	Session 1	Training	3	Training6	-534	177
G3-SVG	G3-SVG1	Session 1	Training	3	Training7	-92	305
G3-SVG	G3-SVG1	Session 1	Training	3	Training8	-147	435
G3-SVG	G3-SVG1	Session 1	Training	3	Training9	-1548	237
G3-SVG	G3-SVG1	Session 1	Training	3	Training10	29	476
G3-SVG	G3-SVG1	Session 1	Training	3	Training11	51	275
G3-SVG	G3-SVG4	Session 1	Transfer	1	Transfer2	-358	128
G3-SVG	G3-SVG4	Session 1	Transfer	1	Transfer3	120	487
G3-SVG	G3-SVG4	Session 1	Transfer	1	Transfer4	195	890
G3-SVG	G3-SVG4	Session 1	Transfer	1	Transfer5	19	331
G3-SVG	G3-SVG4	Session 1	Transfer	1	Transfer6	106	889
G3-SVG	G3-SVG4	Session 1	Transfer	1	Transfer7	441	1135
G3-SVG	G3-SVG4	Session 1	Transfer	1	Transfer8	-157	234
G3-SVG	G3-SVG4	Session 1	Transfer	1	Transfer9	38	969
G3-SVG	G3-SVG4	Session 1	Transfer	1	Transfer11	-99	310
G3-SVG	G3-SVG4	Session 1	Training	1	Training1	17	1325
G3-SVG	G3-SVG4	Session 1	Training	1	Training3	-857	94
G3-SVG	G3-SVG4	Session 1	Training	1	Training4	-68	452
G3-SVG	G3-SVG4	Session 1	Training	1	Training5	72	1287
G3-SVG	G3-SVG4	Session 1	Training	1	Training6	-152	537
G3-SVG	G3-SVG4	Session 1	Training	1	Training8	-434	215
G3-SVG	G3-SVG4	Session 1	Training	1	Training10	110	1117
G3-SVG	G3-SVG4	Session 1	Training	1	Training11	-185	214
G3-SVG	G3-SVG4	Session 1	Training	2	Training1	-14	656
G3-SVG	G3-SVG4	Session 1	Training	2	Training2	-462	150
G3-SVG	G3-SVG4	Session 1	Training	2	Training3	34	248
G3-SVG	G3-SVG4	Session 1	Training	2	Training4	-79	273
G3-SVG	G3-SVG4	Session 1	Training	2	Training5	149	809
G3-SVG	G3-SVG4	Session 1	Training	2	Training6	-141	475
G3-SVG	G3-SVG4	Session 1	Training	2	Training7	-41	617
G3-SVG	G3-SVG4	Session 1	Training	2	Training8	1	171
G3-SVG	G3-SVG4	Session 1	Training	2	Training9	-35	592
G3-SVG	G3-SVG4	Session 1	Training	2	Training10	-84	655
G3-SVG	G3-SVG4	Session 1	Training	2	Training11	52	348
G3-SVG	G3-SVG4	Session 1	Training	3	Training1	-77	731
G3-SVG	G3-SVG4	Session 1	Training	3	Training2	9	557
G3-SVG	G3-SVG4	Session 1	Training	3	Training3	-59	372
G3-SVG	G3-SVG4	Session 1	Training	3	Training4	-84	434
G3-SVG	G3-SVG4	Session 1	Training	3	Training5	33	579
G3-SVG	G3-SVG4	Session 1	Training	3	Training6	-16	168
G3-SVG	G3-SVG4	Session 1	Training	3	Training7	-327	185
G3-SVG	G3-SVG4	Session 1	Training	3	Training8	13	448
G3-SVG	G3-SVG4	Session 1	Training	3	Training9	-7	597
G3-SVG	G3-SVG4	Session 1	Training	3	Training10	209	817
G3-SVG	G3-SVG4	Session 1	Training	3	Training11	60	488
G3-SVG	G3-SVG5	Session 1	Transfer	1	Transfer1	-57	458
G3-SVG	G3-SVG5	Session 1	Transfer	1	Transfer2	55	1378
G3-SVG	G3-SVG5	Session 1	Transfer	1	Transfer3	49	672
G3-SVG	G3-SVG5	Session 1	Transfer	1	Transfer4	382	1468
G3-SVG	G3-SVG5	Session 1	Transfer	1	Transfer5	-244	1017
G3-SVG	G3-SVG5	Session 1	Transfer	1	Transfer6	88	724
G3-SVG	G3-SVG5	Session 1	Transfer	1	Transfer8	-820	176
G3-SVG	G3-SVG5	Session 1	Transfer	1	Transfer9	468	754
G3-SVG	G3-SVG5	Session 1	Transfer	1	Transfer10	591	1358
G3-SVG	G3-SVG5	Session 1	Transfer	1	Transfer11	169	873
G3-SVG	G3-SVG5	Session 1	Training	1	Training1	238	1499
G3-SVG	G3-SVG5	Session 1	Training	1	Training2	-259	438
G3-SVG	G3-SVG5	Session 1	Training	1	Training3	66	1690
G3-SVG	G3-SVG5	Session 1	Training	1	Training5	-369	227
G3-SVG	G3-SVG5	Session 1	Training	1	Training7	9	751
G3-SVG	G3-SVG5	Session 1	Training	1	Training8	-99	459
G3-SVG	G3-SVG5	Session 1	Training	1	Training9	138	778
G3-SVG	G3-SVG5	Session 1	Training	1	Training10	-35	691
G3-SVG	G3-SVG5	Session 1	Training	1	Training11	-449	274
G3-SVG	G3-SVG5	Session 1	Training	2	Training1	-91	654
G3-SVG	G3-SVG5	Session 1	Training	2	Training2	-119	632
G3-SVG	G3-SVG5	Session 1	Training	2	Training3	-66	391
G3-SVG	G3-SVG5	Session 1	Training	2	Training4	-48	391
G3-SVG	G3-SVG5	Session 1	Training	2	Training5	-43	629
G3-SVG	G3-SVG5	Session 1	Training	2	Training6	-78	272
G3-SVG	G3-SVG5	Session 1	Training	2	Training7	67	696
G3-SVG	G3-SVG5	Session 1	Training	2	Training11	-55	158
G3-SVG	G3-SVG5	Session 1	Training	3	Training1	-39	296
G3-SVG	G3-SVG5	Session 1	Training	3	Training2	26	371
G3-SVG	G3-SVG5	Session 1	Training	3	Training3	-735	274
G3-SVG	G3-SVG5	Session 1	Training	3	Training4	-554	188
G3-SVG	G3-SVG5	Session 1	Training	3	Training5	93	412
G3-SVG	G3-SVG5	Session 1	Training	3	Training7	220	653
G3-SVG	G3-SVG5	Session 1	Training	3	Training8	-41	497
G3-SVG	G3-SVG5	Session 1	Training	3	Training9	280	392
G3-SVG	G3-SVG5	Session 1	Training	3	Training11	16	495
G3-SVG	G3-SVG3	Session 1	Transfer	1	Transfer1	-96	454
G3-SVG	G3-SVG3	Session 1	Transfer	1	Transfer2	-13	414
G3-SVG	G3-SVG3	Session 1	Transfer	1	Transfer3	26	330
G3-SVG	G3-SVG3	Session 1	Transfer	1	Transfer4	159	297
G3-SVG	G3-SVG3	Session 1	Transfer	1	Transfer5	85	591
G3-SVG	G3-SVG3	Session 1	Transfer	1	Transfer6	-109	575
G3-SVG	G3-SVG3	Session 1	Transfer	1	Transfer7	-63	490
G3-SVG	G3-SVG3	Session 1	Transfer	1	Transfer8	-68	234
G3-SVG	G3-SVG3	Session 1	Transfer	1	Transfer9	-127	371
G3-SVG	G3-SVG3	Session 1	Transfer	1	Transfer10	-21	429
G3-SVG	G3-SVG3	Session 1	Transfer	1	Transfer11	85	630
G3-SVG	G3-SVG3	Session 1	Training	1	Training1	148	1210
G3-SVG	G3-SVG3	Session 1	Training	1	Training2	-12	793
G3-SVG	G3-SVG3	Session 1	Training	1	Training3	-201	236
G3-SVG	G3-SVG3	Session 1	Training	1	Training4	-14	1093
G3-SVG	G3-SVG3	Session 1	Training	1	Training5	-98	472
G3-SVG	G3-SVG3	Session 1	Training	1	Training6	-151	336
G3-SVG	G3-SVG3	Session 1	Training	1	Training7	9	635
G3-SVG	G3-SVG3	Session 1	Training	1	Training8	1	572
G3-SVG	G3-SVG3	Session 1	Training	1	Training9	-143	487
G3-SVG	G3-SVG3	Session 1	Training	1	Training10	23	196
G3-SVG	G3-SVG3	Session 1	Training	1	Training11	-46	410
G3-SVG	G3-SVG3	Session 1	Training	2	Training1	85	1153
G3-SVG	G3-SVG3	Session 1	Training	2	Training2	-100	452
G3-SVG	G3-SVG3	Session 1	Training	2	Training3	212	1126
G3-SVG	G3-SVG3	Session 1	Training	2	Training4	-135	499
G3-SVG	G3-SVG3	Session 1	Training	2	Training5	5	667
G3-SVG	G3-SVG3	Session 1	Training	2	Training6	239	1015
G3-SVG	G3-SVG3	Session 1	Training	2	Training7	-23	556
G3-SVG	G3-SVG3	Session 1	Training	2	Training8	-93	410
G3-SVG	G3-SVG3	Session 1	Training	2	Training9	-60	633
G3-SVG	G3-SVG3	Session 1	Training	2	Training10	-5	190
G3-SVG	G3-SVG3	Session 1	Training	2	Training11	-127	354
G3-SVG	G3-SVG3	Session 1	Training	3	Training1	265	931
G3-SVG	G3-SVG3	Session 1	Training	3	Training2	-26	635
G3-SVG	G3-SVG3	Session 1	Training	3	Training3	91	634
G3-SVG	G3-SVG3	Session 1	Training	3	Training4	-87	486
G3-SVG	G3-SVG3	Session 1	Training	3	Training5	-31	632
G3-SVG	G3-SVG3	Session 1	Training	3	Training6	306	955
G3-SVG	G3-SVG3	Session 1	Training	3	Training7	-54	573
G3-SVG	G3-SVG3	Session 1	Training	3	Training8	-61	335
G3-SVG	G3-SVG3	Session 1	Training	3	Training9	-20	698
G3-SVG	G3-SVG3	Session 1	Training	3	Training10	12	576
G3-SVG	G3-SVG3	Session 1	Training	3	Training11	-126	254
G3-SVG	G3-SVG6	Session 1	Transfer	1	Transfer1	-53	296
G3-SVG	G3-SVG6	Session 1	Transfer	1	Transfer2	86	537
G3-SVG	G3-SVG6	Session 1	Transfer	1	Transfer3	36	747
G3-SVG	G3-SVG6	Session 1	Transfer	1	Transfer4	50	272
G3-SVG	G3-SVG6	Session 1	Transfer	1	Transfer5	113	555
G3-SVG	G3-SVG6	Session 1	Transfer	1	Transfer6	-38	618
G3-SVG	G3-SVG6	Session 1	Transfer	1	Transfer7	-298	226
G3-SVG	G3-SVG6	Session 1	Transfer	1	Transfer8	-507	231
G3-SVG	G3-SVG6	Session 1	Transfer	1	Transfer9	209	1395
G3-SVG	G3-SVG6	Session 1	Transfer	1	Transfer10	-98	477
G3-SVG	G3-SVG6	Session 1	Transfer	1	Transfer11	15	279
G3-SVG	G3-SVG6	Session 1	Training	1	Training1	-45	538
G3-SVG	G3-SVG6	Session 1	Training	1	Training2	-36	629
G3-SVG	G3-SVG6	Session 1	Training	1	Training3	-30	390
G3-SVG	G3-SVG6	Session 1	Training	1	Training4	-303	538
G3-SVG	G3-SVG6	Session 1	Training	1	Training5	-156	416
G3-SVG	G3-SVG6	Session 1	Training	1	Training6	-124	352
G3-SVG	G3-SVG6	Session 1	Training	1	Training7	-42	1110
G3-SVG	G3-SVG6	Session 1	Training	1	Training8	16	570
G3-SVG	G3-SVG6	Session 1	Training	1	Training9	38	1012
G3-SVG	G3-SVG6	Session 1	Training	1	Training10	148	595
G3-SVG	G3-SVG6	Session 1	Training	1	Training11	-46	376
G3-SVG	G3-SVG6	Session 1	Training	2	Training1	-67	894
G3-SVG	G3-SVG6	Session 1	Training	2	Training2	-69	410
G3-SVG	G3-SVG6	Session 1	Training	2	Training3	-16	295
G3-SVG	G3-SVG6	Session 1	Training	2	Training4	130	755
G3-SVG	G3-SVG6	Session 1	Training	2	Training5	-47	518
G3-SVG	G3-SVG6	Session 1	Training	2	Training6	-147	510
G3-SVG	G3-SVG6	Session 1	Training	2	Training7	95	814
G3-SVG	G3-SVG6	Session 1	Training	2	Training8	-263	151
G3-SVG	G3-SVG6	Session 1	Training	2	Training9	142	1093
G3-SVG	G3-SVG6	Session 1	Training	2	Training10	59	472
G3-SVG	G3-SVG6	Session 1	Training	2	Training11	-99	353
G3-SVG	G3-SVG6	Session 1	Training	3	Training1	-22	735
G3-SVG	G3-SVG6	Session 1	Training	3	Training2	-224	197
G3-SVG	G3-SVG6	Session 1	Training	3	Training3	59	495
G3-SVG	G3-SVG6	Session 1	Training	3	Training4	-154	490
G3-SVG	G3-SVG6	Session 1	Training	3	Training5	-238	332
G3-SVG	G3-SVG6	Session 1	Training	3	Training6	-39	653
G3-SVG	G3-SVG6	Session 1	Training	3	Training7	71	533
G3-SVG	G3-SVG6	Session 1	Training	3	Training8	-22	252
G3-SVG	G3-SVG6	Session 1	Training	3	Training9	56	607
G3-SVG	G3-SVG6	Session 1	Training	3	Training10	-12	556
G3-SVG	G3-SVG6	Session 1	Training	3	Training11	-27	591
G3-SVG	G3-SVG8	Session 1	Transfer	1	Transfer1	-102	391
G3-SVG	G3-SVG8	Session 1	Transfer	1	Transfer2	74	974
G3-SVG	G3-SVG8	Session 1	Transfer	1	Transfer3	93	578
G3-SVG	G3-SVG8	Session 1	Transfer	1	Transfer4	105	892
G3-SVG	G3-SVG8	Session 1	Transfer	1	Transfer5	-32	410
G3-SVG	G3-SVG8	Session 1	Transfer	1	Transfer6	98	731
G3-SVG	G3-SVG8	Session 1	Transfer	1	Transfer7	-42	1335
G3-SVG	G3-SVG8	Session 1	Transfer	1	Transfer8	-73	372
G3-SVG	G3-SVG8	Session 1	Transfer	1	Transfer9	56	756
G3-SVG	G3-SVG8	Session 1	Transfer	1	Transfer10	-151	254
G3-SVG	G3-SVG8	Session 1	Transfer	1	Transfer11	-66	378
G3-SVG	G3-SVG8	Session 1	Training	1	Training1	-8	1167
G3-SVG	G3-SVG8	Session 1	Training	1	Training2	-121	1156
G3-SVG	G3-SVG8	Session 1	Training	1	Training3	19	638
G3-SVG	G3-SVG8	Session 1	Training	1	Training4	-125	869
G3-SVG	G3-SVG8	Session 1	Training	1	Training5	-21	215
G3-SVG	G3-SVG8	Session 1	Training	1	Training6	-160	853
G3-SVG	G3-SVG8	Session 1	Training	1	Training7	56	1312
G3-SVG	G3-SVG8	Session 1	Training	1	Training8	-55	418
G3-SVG	G3-SVG8	Session 1	Training	1	Training9	-186	750
G3-SVG	G3-SVG8	Session 1	Training	1	Training10	-389	499
G3-SVG	G3-SVG8	Session 1	Training	1	Training11	-111	955
G3-SVG	G3-SVG8	Session 1	Training	2	Training1	-109	410
G3-SVG	G3-SVG8	Session 1	Training	2	Training2	-164	651
G3-SVG	G3-SVG8	Session 1	Training	2	Training3	111	894
G3-SVG	G3-SVG8	Session 1	Training	2	Training4	-69	607
G3-SVG	G3-SVG8	Session 1	Training	2	Training5	-309	469
G3-SVG	G3-SVG8	Session 1	Training	2	Training6	-56	775
G3-SVG	G3-SVG8	Session 1	Training	2	Training7	65	410
G3-SVG	G3-SVG8	Session 1	Training	2	Training8	-85	351
G3-SVG	G3-SVG8	Session 1	Training	2	Training9	-143	596
G3-SVG	G3-SVG8	Session 1	Training	2	Training10	-55	1018
G3-SVG	G3-SVG8	Session 1	Training	2	Training11	37	548
G3-SVG	G3-SVG8	Session 1	Training	3	Training1	-110	232
G3-SVG	G3-SVG8	Session 1	Training	3	Training2	197	1033
G3-SVG	G3-SVG8	Session 1	Training	3	Training3	-31	752
G3-SVG	G3-SVG8	Session 1	Training	3	Training4	-162	353
G3-SVG	G3-SVG8	Session 1	Training	3	Training5	-110	316
G3-SVG	G3-SVG8	Session 1	Training	3	Training6	-90	798
G3-SVG	G3-SVG8	Session 1	Training	3	Training7	113	477
G3-SVG	G3-SVG8	Session 1	Training	3	Training8	-17	197
G3-SVG	G3-SVG8	Session 1	Training	3	Training9	-82	812
G3-SVG	G3-SVG8	Session 1	Training	3	Training10	46	516
G3-SVG	G3-SVG8	Session 1	Training	3	Training11	-9	613
G3-SVG	G3-SVG7	Session 10	Training	1	Training1	185	694
G3-SVG	G3-SVG7	Session 10	Training	1	Training2	-191	674
G3-SVG	G3-SVG7	Session 10	Training	1	Training4	-465	89
G3-SVG	G3-SVG7	Session 10	Training	1	Training5	12	349
G3-SVG	G3-SVG7	Session 10	Training	1	Training6	-80	276
G3-SVG	G3-SVG7	Session 10	Training	1	Training7	75	274
G3-SVG	G3-SVG7	Session 10	Training	1	Training8	185	476
G3-SVG	G3-SVG7	Session 10	Training	1	Training9	-200	191
G3-SVG	G3-SVG7	Session 10	Training	2	Training1	36	828
G3-SVG	G3-SVG7	Session 10	Training	2	Training3	-63	159
G3-SVG	G3-SVG7	Session 10	Training	2	Training4	38	434
G3-SVG	G3-SVG7	Session 10	Training	2	Training5	42	504
G3-SVG	G3-SVG7	Session 10	Training	2	Training7	95	247
G3-SVG	G3-SVG7	Session 10	Training	2	Training9	248	711
G3-SVG	G3-SVG7	Session 10	Training	3	Training1	108	716
G3-SVG	G3-SVG7	Session 10	Training	3	Training4	-29	295
G3-SVG	G3-SVG7	Session 10	Training	3	Training5	119	596
G3-SVG	G3-SVG7	Session 10	Training	3	Training6	-138	469
G3-SVG	G3-SVG7	Session 10	Training	3	Training7	156	391
G3-SVG	G3-SVG7	Session 10	Training	3	Training10	-18	334
G3-SVG	G3-SVG7	Session 10	Transfer	2	Transfer1	-202	195
G3-SVG	G3-SVG7	Session 10	Transfer	2	Transfer2	123	668
G3-SVG	G3-SVG7	Session 10	Transfer	2	Transfer4	-63	551
G3-SVG	G3-SVG7	Session 10	Transfer	2	Transfer6	58	1150
G3-SVG	G3-SVG7	Session 10	Transfer	2	Transfer7	-61	255
G3-SVG	G3-SVG7	Session 10	Transfer	2	Transfer8	-10	558
G3-SVG	G3-SVG7	Session 10	Transfer	2	Transfer9	73	411
G3-SVG	G3-SVG7	Session 10	Transfer	2	Transfer10	-326	234
G3-SVG	G3-SVG3	Session 10	Training	1	Training1	21	458
G3-SVG	G3-SVG3	Session 10	Training	1	Training2	-245	191
G3-SVG	G3-SVG3	Session 10	Training	1	Training3	75	415
G3-SVG	G3-SVG3	Session 10	Training	1	Training4	-210	230
G3-SVG	G3-SVG3	Session 10	Training	1	Training5	-49	231
G3-SVG	G3-SVG3	Session 10	Training	1	Training6	-196	333
G3-SVG	G3-SVG3	Session 10	Training	1	Training8	54	313
G3-SVG	G3-SVG3	Session 10	Training	1	Training9	4	489
G3-SVG	G3-SVG3	Session 10	Training	1	Training10	-291	231
G3-SVG	G3-SVG3	Session 10	Training	2	Training1	98	431
G3-SVG	G3-SVG3	Session 10	Training	2	Training2	-101	235
G3-SVG	G3-SVG3	Session 10	Training	2	Training3	57	376
G3-SVG	G3-SVG3	Session 10	Training	2	Training4	-185	240
G3-SVG	G3-SVG3	Session 10	Training	2	Training6	-86	274
G3-SVG	G3-SVG3	Session 10	Training	2	Training7	-194	254
G3-SVG	G3-SVG3	Session 10	Training	2	Training8	-29	353
G3-SVG	G3-SVG3	Session 10	Training	2	Training9	1	692
G3-SVG	G3-SVG3	Session 10	Training	3	Training1	82	408
G3-SVG	G3-SVG3	Session 10	Training	3	Training2	-175	239
G3-SVG	G3-SVG3	Session 10	Training	3	Training3	313	773
G3-SVG	G3-SVG3	Session 10	Training	3	Training4	-121	369
G3-SVG	G3-SVG3	Session 10	Training	3	Training5	-45	130
G3-SVG	G3-SVG3	Session 10	Training	3	Training6	-47	514
G3-SVG	G3-SVG3	Session 10	Training	3	Training7	-85	393
G3-SVG	G3-SVG3	Session 10	Training	3	Training8	43	374
G3-SVG	G3-SVG3	Session 10	Training	3	Training9	-19	457
G3-SVG	G3-SVG3	Session 10	Transfer	2	Transfer1	-100	276
G3-SVG	G3-SVG3	Session 10	Transfer	2	Transfer2	44	157
G3-SVG	G3-SVG3	Session 10	Transfer	2	Transfer3	-159	376
G3-SVG	G3-SVG3	Session 10	Transfer	2	Transfer4	-31	346
G3-SVG	G3-SVG3	Session 10	Transfer	2	Transfer5	134	215
G3-SVG	G3-SVG3	Session 10	Transfer	2	Transfer6	-165	272
G3-SVG	G3-SVG3	Session 10	Transfer	2	Transfer7	-10	190
G3-SVG	G3-SVG3	Session 10	Transfer	2	Transfer8	-253	172
G3-SVG	G3-SVG3	Session 10	Transfer	2	Transfer9	95	752
G3-SVG	G3-SVG3	Session 10	Transfer	2	Transfer10	160	398
G3-SVG	G3-SVG3	Session 10	Transfer	2	Transfer11	163	393
G3-SVG	G3-SVG5	Session 10	Training	1	Training1	-169	491
G3-SVG	G3-SVG5	Session 10	Training	1	Training2	-31	257
G3-SVG	G3-SVG5	Session 10	Training	1	Training3	113	670
G3-SVG	G3-SVG5	Session 10	Training	1	Training5	319	894
G3-SVG	G3-SVG5	Session 10	Training	1	Training6	54	296
G3-SVG	G3-SVG5	Session 10	Training	1	Training7	1	391
G3-SVG	G3-SVG5	Session 10	Training	1	Training10	-153	370
G3-SVG	G3-SVG5	Session 10	Training	2	Training1	-103	647
G3-SVG	G3-SVG5	Session 10	Training	2	Training2	214	577
G3-SVG	G3-SVG5	Session 10	Training	2	Training5	-1	432
G3-SVG	G3-SVG5	Session 10	Training	2	Training6	141	370
G3-SVG	G3-SVG5	Session 10	Training	2	Training7	-84	175
G3-SVG	G3-SVG5	Session 10	Training	2	Training8	73	508
G3-SVG	G3-SVG5	Session 10	Training	2	Training9	188	349
G3-SVG	G3-SVG5	Session 10	Training	2	Training10	-76	391
G3-SVG	G3-SVG5	Session 10	Training	2	Training11	-38	412
G3-SVG	G3-SVG5	Session 10	Training	3	Training1	-102	378
G3-SVG	G3-SVG5	Session 10	Training	3	Training2	260	870
G3-SVG	G3-SVG5	Session 10	Training	3	Training3	112	908
G3-SVG	G3-SVG5	Session 10	Training	3	Training5	160	932
G3-SVG	G3-SVG5	Session 10	Training	3	Training7	14	607
G3-SVG	G3-SVG5	Session 10	Training	3	Training10	-100	457
G3-SVG	G3-SVG5	Session 10	Transfer	2	Transfer1	-89	292
G3-SVG	G3-SVG5	Session 10	Transfer	2	Transfer2	-18	599
G3-SVG	G3-SVG5	Session 10	Transfer	2	Transfer4	355	996
G3-SVG	G3-SVG5	Session 10	Transfer	2	Transfer6	0	470
G3-SVG	G3-SVG5	Session 10	Transfer	2	Transfer7	113	757
G3-SVG	G3-SVG5	Session 10	Transfer	2	Transfer10	35	619
G3-SVG	G3-SVG2	Session 10	Training	1	Training1	82	370
G3-SVG	G3-SVG2	Session 10	Training	1	Training2	179	897
G3-SVG	G3-SVG2	Session 10	Training	1	Training3	74	654
G3-SVG	G3-SVG2	Session 10	Training	1	Training4	5	636
G3-SVG	G3-SVG2	Session 10	Training	1	Training5	65	488
G3-SVG	G3-SVG2	Session 10	Training	1	Training6	37	273
G3-SVG	G3-SVG2	Session 10	Training	1	Training7	162	873
G3-SVG	G3-SVG2	Session 10	Training	1	Training8	-132	408
G3-SVG	G3-SVG2	Session 10	Training	1	Training9	66	977
G3-SVG	G3-SVG2	Session 10	Training	1	Training10	-314	273
G3-SVG	G3-SVG2	Session 10	Training	1	Training11	42	398
G3-SVG	G3-SVG2	Session 10	Training	2	Training1	-11	484
G3-SVG	G3-SVG2	Session 10	Training	2	Training2	135	678
G3-SVG	G3-SVG2	Session 10	Training	2	Training3	102	674
G3-SVG	G3-SVG2	Session 10	Training	2	Training4	11	515
G3-SVG	G3-SVG2	Session 10	Training	2	Training5	23	519
G3-SVG	G3-SVG2	Session 10	Training	2	Training6	-34	196
G3-SVG	G3-SVG2	Session 10	Training	2	Training7	120	984
G3-SVG	G3-SVG2	Session 10	Training	2	Training9	92	475
G3-SVG	G3-SVG2	Session 10	Training	2	Training10	-233	275
G3-SVG	G3-SVG2	Session 10	Training	2	Training11	45	416
G3-SVG	G3-SVG2	Session 10	Training	3	Training1	-36	291
G3-SVG	G3-SVG2	Session 10	Training	3	Training2	199	655
G3-SVG	G3-SVG2	Session 10	Training	3	Training3	124	729
G3-SVG	G3-SVG2	Session 10	Training	3	Training4	126	873
G3-SVG	G3-SVG2	Session 10	Training	3	Training5	20	466
G3-SVG	G3-SVG2	Session 10	Training	3	Training6	-159	190
G3-SVG	G3-SVG2	Session 10	Training	3	Training7	181	930
G3-SVG	G3-SVG2	Session 10	Training	3	Training8	-8	256
G3-SVG	G3-SVG2	Session 10	Training	3	Training9	127	1125
G3-SVG	G3-SVG2	Session 10	Training	3	Training10	-90	435
G3-SVG	G3-SVG2	Session 10	Training	3	Training11	39	412
G3-SVG	G3-SVG2	Session 10	Transfer	2	Transfer1	-138	526
G3-SVG	G3-SVG2	Session 10	Transfer	2	Transfer2	-65	436
G3-SVG	G3-SVG2	Session 10	Transfer	2	Transfer3	55	1028
G3-SVG	G3-SVG2	Session 10	Transfer	2	Transfer4	65	711
G3-SVG	G3-SVG2	Session 10	Transfer	2	Transfer5	54	614
G3-SVG	G3-SVG2	Session 10	Transfer	2	Transfer6	-71	718
G3-SVG	G3-SVG2	Session 10	Transfer	2	Transfer7	329	1194
G3-SVG	G3-SVG2	Session 10	Transfer	2	Transfer8	95	493
G3-SVG	G3-SVG2	Session 10	Transfer	2	Transfer9	-64	656
G3-SVG	G3-SVG2	Session 10	Transfer	2	Transfer10	237	676
G3-SVG	G3-SVG1	Session 10	Training	1	Training1	-76	460
G3-SVG	G3-SVG1	Session 10	Training	1	Training2	-186	135
G3-SVG	G3-SVG1	Session 10	Training	1	Training3	1	317
G3-SVG	G3-SVG1	Session 10	Training	1	Training4	-304	213
G3-SVG	G3-SVG1	Session 10	Training	1	Training5	-203	1037
G3-SVG	G3-SVG1	Session 10	Training	1	Training6	-286	256
G3-SVG	G3-SVG1	Session 10	Training	1	Training8	-535	155
G3-SVG	G3-SVG1	Session 10	Training	1	Training9	-112	168
G3-SVG	G3-SVG1	Session 10	Training	1	Training10	-365	234
G3-SVG	G3-SVG1	Session 10	Training	2	Training1	-62	853
G3-SVG	G3-SVG1	Session 10	Training	2	Training2	-152	244
G3-SVG	G3-SVG1	Session 10	Training	2	Training3	-125	378
G3-SVG	G3-SVG1	Session 10	Training	2	Training5	-474	275
G3-SVG	G3-SVG1	Session 10	Training	2	Training6	-57	410
G3-SVG	G3-SVG1	Session 10	Training	2	Training8	37	327
G3-SVG	G3-SVG1	Session 10	Training	2	Training9	-391	257
G3-SVG	G3-SVG1	Session 10	Training	2	Training10	-143	190
G3-SVG	G3-SVG1	Session 10	Training	2	Training11	-34	469
G3-SVG	G3-SVG1	Session 10	Training	3	Training1	-41	157
G3-SVG	G3-SVG1	Session 10	Training	3	Training2	82	492
G3-SVG	G3-SVG1	Session 10	Training	3	Training4	-297	107
G3-SVG	G3-SVG1	Session 10	Training	3	Training5	-88	531
G3-SVG	G3-SVG1	Session 10	Training	3	Training6	-163	219
G3-SVG	G3-SVG1	Session 10	Training	3	Training7	-268	212
G3-SVG	G3-SVG1	Session 10	Training	3	Training8	-12	472
G3-SVG	G3-SVG1	Session 10	Training	3	Training9	-391	176
G3-SVG	G3-SVG1	Session 10	Training	3	Training10	-179	305
G3-SVG	G3-SVG1	Session 10	Training	3	Training11	13	571
G3-SVG	G3-SVG1	Session 10	Transfer	2	Transfer1	-472	453
G3-SVG	G3-SVG1	Session 10	Transfer	2	Transfer3	-61	692
G3-SVG	G3-SVG1	Session 10	Transfer	2	Transfer4	-23	130
G3-SVG	G3-SVG1	Session 10	Transfer	2	Transfer6	-377	247
G3-SVG	G3-SVG1	Session 10	Transfer	2	Transfer7	-740	252
G3-SVG	G3-SVG1	Session 10	Transfer	2	Transfer10	1171	734
G3-SVG	G3-SVG8	Session 10	Training	1	Training1	52	448
G3-SVG	G3-SVG8	Session 10	Training	1	Training2	13	392
G3-SVG	G3-SVG8	Session 10	Training	1	Training3	179	634
G3-SVG	G3-SVG8	Session 10	Training	1	Training4	-168	278
G3-SVG	G3-SVG8	Session 10	Training	1	Training5	-45	293
G3-SVG	G3-SVG8	Session 10	Training	1	Training6	-192	307
G3-SVG	G3-SVG8	Session 10	Training	1	Training7	-88	274
G3-SVG	G3-SVG8	Session 10	Training	1	Training8	-515	53
G3-SVG	G3-SVG8	Session 10	Training	1	Training9	-131	675
G3-SVG	G3-SVG8	Session 10	Training	1	Training10	-2	358
G3-SVG	G3-SVG8	Session 10	Training	1	Training11	-157	376
G3-SVG	G3-SVG8	Session 10	Training	2	Training2	-30	231
G3-SVG	G3-SVG8	Session 10	Training	2	Training3	198	675
G3-SVG	G3-SVG8	Session 10	Training	2	Training4	-299	210
G3-SVG	G3-SVG8	Session 10	Training	2	Training5	5	295
G3-SVG	G3-SVG8	Session 10	Training	2	Training6	-161	192
G3-SVG	G3-SVG8	Session 10	Training	2	Training7	14	410
G3-SVG	G3-SVG8	Session 10	Training	2	Training8	-55	393
G3-SVG	G3-SVG8	Session 10	Training	2	Training9	-32	473
G3-SVG	G3-SVG8	Session 10	Training	2	Training10	22	636
G3-SVG	G3-SVG8	Session 10	Training	2	Training11	-239	196
G3-SVG	G3-SVG8	Session 10	Training	3	Training2	-46	236
G3-SVG	G3-SVG8	Session 10	Training	3	Training3	159	714
G3-SVG	G3-SVG8	Session 10	Training	3	Training4	-366	211
G3-SVG	G3-SVG8	Session 10	Training	3	Training5	-15	392
G3-SVG	G3-SVG8	Session 10	Training	3	Training6	-166	251
G3-SVG	G3-SVG8	Session 10	Training	3	Training7	-4	352
G3-SVG	G3-SVG8	Session 10	Training	3	Training8	-140	437
G3-SVG	G3-SVG8	Session 10	Training	3	Training9	-3	714
G3-SVG	G3-SVG8	Session 10	Training	3	Training10	74	333
G3-SVG	G3-SVG8	Session 10	Transfer	2	Transfer2	26	755
G3-SVG	G3-SVG8	Session 10	Transfer	2	Transfer3	-104	431
G3-SVG	G3-SVG8	Session 10	Transfer	2	Transfer4	-71	508
G3-SVG	G3-SVG8	Session 10	Transfer	2	Transfer5	73	435
G3-SVG	G3-SVG8	Session 10	Transfer	2	Transfer6	9	234
G3-SVG	G3-SVG8	Session 10	Transfer	2	Transfer7	-324	274
G3-SVG	G3-SVG8	Session 10	Transfer	2	Transfer8	25	753
G3-SVG	G3-SVG8	Session 10	Transfer	2	Transfer9	-160	379
G3-SVG	G3-SVG8	Session 10	Transfer	2	Transfer10	-55	654
G3-SVG	G3-SVG6	Session 10	Training	1	Training1	-35	286
G3-SVG	G3-SVG6	Session 10	Training	1	Training2	128	436
G3-SVG	G3-SVG6	Session 10	Training	1	Training3	75	277
G3-SVG	G3-SVG6	Session 10	Training	1	Training4	-29	474
G3-SVG	G3-SVG6	Session 10	Training	1	Training5	78	360
G3-SVG	G3-SVG6	Session 10	Training	1	Training6	25	490
G3-SVG	G3-SVG6	Session 10	Training	1	Training7	-20	287
G3-SVG	G3-SVG6	Session 10	Training	1	Training8	4	116
G3-SVG	G3-SVG6	Session 10	Training	1	Training9	66	537
G3-SVG	G3-SVG6	Session 10	Training	1	Training10	168	571
G3-SVG	G3-SVG6	Session 10	Training	1	Training11	79	375
G3-SVG	G3-SVG6	Session 10	Training	2	Training1	-35	410
G3-SVG	G3-SVG6	Session 10	Training	2	Training2	-22	256
G3-SVG	G3-SVG6	Session 10	Training	2	Training3	0	290
G3-SVG	G3-SVG6	Session 10	Training	2	Training4	-174	337
G3-SVG	G3-SVG6	Session 10	Training	2	Training5	127	471
G3-SVG	G3-SVG6	Session 10	Training	2	Training6	-10	413
G3-SVG	G3-SVG6	Session 10	Training	2	Training7	-52	312
G3-SVG	G3-SVG6	Session 10	Training	2	Training8	-91	107
G3-SVG	G3-SVG6	Session 10	Training	2	Training9	-59	431
G3-SVG	G3-SVG6	Session 10	Training	2	Training10	182	394
G3-SVG	G3-SVG6	Session 10	Training	3	Training1	-93	237
G3-SVG	G3-SVG6	Session 10	Training	3	Training2	118	276
G3-SVG	G3-SVG6	Session 10	Training	3	Training3	120	551
G3-SVG	G3-SVG6	Session 10	Training	3	Training4	0	419
G3-SVG	G3-SVG6	Session 10	Training	3	Training5	172	499
G3-SVG	G3-SVG6	Session 10	Training	3	Training6	23	375
G3-SVG	G3-SVG6	Session 10	Training	3	Training7	-196	377
G3-SVG	G3-SVG6	Session 10	Training	3	Training8	256	493
G3-SVG	G3-SVG6	Session 10	Training	3	Training9	54	628
G3-SVG	G3-SVG6	Session 10	Training	3	Training10	-30	569
G3-SVG	G3-SVG6	Session 10	Training	3	Training11	78	350
G3-SVG	G3-SVG6	Session 10	Transfer	2	Transfer2	-1	956
G3-SVG	G3-SVG6	Session 10	Transfer	2	Transfer3	-90	408
G3-SVG	G3-SVG6	Session 10	Transfer	2	Transfer4	-74	629
G3-SVG	G3-SVG6	Session 10	Transfer	2	Transfer5	13	676
G3-SVG	G3-SVG6	Session 10	Transfer	2	Transfer6	38	556
G3-SVG	G3-SVG6	Session 10	Transfer	2	Transfer7	-80	851
G3-SVG	G3-SVG6	Session 10	Transfer	2	Transfer8	-36	514
G3-SVG	G3-SVG6	Session 10	Transfer	2	Transfer9	-108	397
G3-SVG	G3-SVG6	Session 10	Transfer	2	Transfer11	108	1154
G3-SVG	G3-SVG4	Session 10	Training	1	Training1	42	512
G3-SVG	G3-SVG4	Session 10	Training	1	Training3	-98	210
G3-SVG	G3-SVG4	Session 10	Training	1	Training4	47	894
G3-SVG	G3-SVG4	Session 10	Training	1	Training5	45	417
G3-SVG	G3-SVG4	Session 10	Training	1	Training6	-146	452
G3-SVG	G3-SVG4	Session 10	Training	1	Training7	-145	157
G3-SVG	G3-SVG4	Session 10	Training	1	Training8	-218	455
G3-SVG	G3-SVG4	Session 10	Training	1	Training9	-9	686
G3-SVG	G3-SVG4	Session 10	Training	1	Training10	-33	438
G3-SVG	G3-SVG4	Session 10	Training	2	Training1	36	402
G3-SVG	G3-SVG4	Session 10	Training	2	Training2	-73	335
G3-SVG	G3-SVG4	Session 10	Training	2	Training3	-416	252
G3-SVG	G3-SVG4	Session 10	Training	2	Training4	34	343
G3-SVG	G3-SVG4	Session 10	Training	2	Training5	127	539
G3-SVG	G3-SVG4	Session 10	Training	2	Training6	-5	531
G3-SVG	G3-SVG4	Session 10	Training	2	Training7	-187	196
G3-SVG	G3-SVG4	Session 10	Training	2	Training8	-214	315
G3-SVG	G3-SVG4	Session 10	Training	2	Training9	-51	669
G3-SVG	G3-SVG4	Session 10	Training	2	Training10	-55	408
G3-SVG	G3-SVG4	Session 10	Training	2	Training11	-40	231
G3-SVG	G3-SVG4	Session 10	Training	3	Training1	6	452
G3-SVG	G3-SVG4	Session 10	Training	3	Training3	-713	292
G3-SVG	G3-SVG4	Session 10	Training	3	Training5	107	510
G3-SVG	G3-SVG4	Session 10	Training	3	Training6	-40	198
G3-SVG	G3-SVG4	Session 10	Training	3	Training7	-140	169
G3-SVG	G3-SVG4	Session 10	Training	3	Training8	-132	317
G3-SVG	G3-SVG4	Session 10	Training	3	Training9	-72	472
G3-SVG	G3-SVG4	Session 10	Training	3	Training10	-4	414
G3-SVG	G3-SVG4	Session 10	Training	3	Training11	-174	274
G3-SVG	G3-SVG4	Session 10	Transfer	2	Transfer1	-45	240
G3-SVG	G3-SVG4	Session 10	Transfer	2	Transfer2	-43	319
G3-SVG	G3-SVG4	Session 10	Transfer	2	Transfer3	-86	570
G3-SVG	G3-SVG4	Session 10	Transfer	2	Transfer4	42	416
G3-SVG	G3-SVG4	Session 10	Transfer	2	Transfer7	-532	71
G3-SVG	G3-SVG4	Session 10	Transfer	2	Transfer8	-443	69
G3-SVG	G3-SVG4	Session 10	Transfer	2	Transfer9	792	1074
G3-SVG	G3-SVG4	Session 10	Transfer	2	Transfer10	-20	313
G3-SVG	G3-SVG4	Session 10	Transfer	2	Transfer11	-37	579
