# Supplementary material for: Visual control during climbing: Variability in practice fosters a proactive gaze pattern
Source: PLoS One. 2022 Jun 10;17(6):e0269794. doi: 10.1371/journal.pone.0269794 (PMC9187105; doi:10.1371/journal.pone.0269794)
Supplement: S1 Data — (ZIP) [file pone.0269794.s001.zip › data/visualentropy.csv]

Group	ParticipantID	Session	Route	Trial	H
G1-CG	G1-CG1	Session 1	Training	1	0,573816912
G1-CG	G1-CG1	Session 1	Training	2	0,294117647
G1-CG	G1-CG1	Session 1	Training	3	0,610437868
G1-CG	G1-CG3	Session 1	Training	1	0,573816912
G1-CG	G1-CG3	Session 1	Training	2	0,478372427
G1-CG	G1-CG3	Session 1	Training	3	0,352941176
G1-CG	G1-CG4	Session 1	Training	1	0,37514375
G1-CG	G1-CG4	Session 1	Training	2	0,198673162
G1-CG	G1-CG4	Session 1	Training	3	0,264705882
G1-CG	G1-CG5	Session 1	Training	1	0,551614338
G1-CG	G1-CG5	Session 1	Training	2	0,635577661
G1-CG	G1-CG5	Session 1	Training	3	0,731022146
G1-CG	G1-CG6	Session 1	Training	1	0,492790809
G1-CG	G1-CG6	Session 1	Training	2	0,294117647
G1-CG	G1-CG6	Session 1	Training	3	0,176470588
G1-CG	G1-CG7	Session 1	Training	1	0,610437868
G1-CG	G1-CG7	Session 1	Training	2	0,691463971
G1-CG	G1-CG7	Session 1	Training	3	0,735869118
G1-CG	G1-CG1	Session 1	Transfer	1	0,492790809
G1-CG	G1-CG3	Session 1	Transfer	1	0,758071691
G1-CG	G1-CG4	Session 1	Transfer	1	0,397346324
G1-CG	G1-CG5	Session 1	Transfer	1	0,761008911
G1-CG	G1-CG6	Session 1	Transfer	1	1,007784191
G1-CG	G1-CG7	Session 1	Transfer	1	1,234534366
G2-IVG	G2-IVG1	Session 1	Training	1	0,59425678
G2-IVG	G2-IVG1	Session 1	Training	2	0,359875305
G2-IVG	G2-IVG1	Session 1	Training	3	0,311094817
G2-IVG	G2-IVG2	Session 1	Training	1	0,396699086
G2-IVG	G2-IVG2	Session 1	Training	2	0,341463415
G2-IVG	G2-IVG2	Session 1	Training	3	0,195121951
G2-IVG	G2-IVG3	Session 1	Training	1	0,798899695
G2-IVG	G2-IVG3	Session 1	Training	2	0,463891464
G2-IVG	G2-IVG3	Session 1	Training	3	0,378287195
G2-IVG	G2-IVG4	Session 1	Training	1	0,563888182
G2-IVG	G2-IVG4	Session 1	Training	2	0,545476292
G2-IVG	G2-IVG4	Session 1	Training	3	0,28072622
G2-IVG	G2-IVG5	Session 1	Training	1	0,146341463
G2-IVG	G2-IVG5	Session 1	Training	2	0,146341463
G2-IVG	G2-IVG5	Session 1	Training	3	0,097560976
G2-IVG	G2-IVG7	Session 1	Training	1	0,311094817
G2-IVG	G2-IVG7	Session 1	Training	2	0,262314329
G2-IVG	G2-IVG7	Session 1	Training	3	0,146341463
G2-IVG	G2-IVG1	Session 1	Transfer	1	0,78229351
G2-IVG	G2-IVG2	Session 1	Transfer	1	0,347918598
G2-IVG	G2-IVG3	Session 1	Transfer	1	1,07409052
G2-IVG	G2-IVG4	Session 1	Transfer	1	1,082061658
G2-IVG	G2-IVG5	Session 1	Transfer	1	0,28072622
G2-IVG	G2-IVG7	Session 1	Transfer	1	0,359875305
G3-SVG	G3-SVG1	Session 1	Training	1	0,193548387
G3-SVG	G3-SVG1	Session 1	Training	2	0,346931855
G3-SVG	G3-SVG1	Session 1	Training	3	0,443706048
G3-SVG	G3-SVG4	Session 1	Training	1	0,955149693
G3-SVG	G3-SVG4	Session 1	Training	2	1,003852112
G3-SVG	G3-SVG4	Session 1	Training	3	0,411447984
G3-SVG	G3-SVG5	Session 1	Training	1	0,540480242
G3-SVG	G3-SVG5	Session 1	Training	2	0,371283065
G3-SVG	G3-SVG5	Session 1	Training	3	0,346931855
G3-SVG	G3-SVG6	Session 1	Training	1	0,322580645
G3-SVG	G3-SVG6	Session 1	Training	2	0,508222177
G3-SVG	G3-SVG6	Session 1	Training	3	0,346931855
G3-SVG	G3-SVG7	Session 1	Training	1	0,322580645
G3-SVG	G3-SVG7	Session 1	Training	2	0,540480242
G3-SVG	G3-SVG7	Session 1	Training	3	0,69386371
G3-SVG	G3-SVG8	Session 1	Training	1	0,69386371
G3-SVG	G3-SVG8	Session 1	Training	2	0,500315323
G3-SVG	G3-SVG8	Session 1	Training	3	0,475964113
G3-SVG	G3-SVG1	Session 1	Transfer	1	0,460150403
G3-SVG	G3-SVG4	Session 1	Transfer	1	0,67805
G3-SVG	G3-SVG5	Session 1	Transfer	1	0,516129032
G3-SVG	G3-SVG6	Session 1	Transfer	1	0,69386371
G3-SVG	G3-SVG7	Session 1	Transfer	1	0,371283065
G3-SVG	G3-SVG8	Session 1	Transfer	1	0,69386371
G1-CG	G1-CG1	Session 10	Training	1	0
G1-CG	G1-CG1	Session 10	Training	2	0,117647059
G1-CG	G1-CG1	Session 10	Training	3	0
G1-CG	G1-CG3	Session 10	Training	1	0,139849632
G1-CG	G1-CG3	Session 10	Training	2	0
G1-CG	G1-CG3	Session 10	Training	3	0
G1-CG	G1-CG4	Session 10	Training	1	0
G1-CG	G1-CG4	Session 10	Training	2	0
G1-CG	G1-CG4	Session 10	Training	3	0
G1-CG	G1-CG5	Session 10	Training	1	0,058823529
G1-CG	G1-CG5	Session 10	Training	2	0,081026103
G1-CG	G1-CG5	Session 10	Training	3	0,058823529
G1-CG	G1-CG6	Session 10	Training	1	0
G1-CG	G1-CG6	Session 10	Training	2	0
G1-CG	G1-CG6	Session 10	Training	3	0
G1-CG	G1-CG7	Session 10	Training	1	0
G1-CG	G1-CG7	Session 10	Training	2	0
G1-CG	G1-CG7	Session 10	Training	3	0
G1-CG	G1-CG1	Session 10	Transfer	2	0,235294118
G1-CG	G1-CG3	Session 10	Transfer	2	1,029986765
G1-CG	G1-CG4	Session 10	Transfer	2	0,235294118
G1-CG	G1-CG5	Session 10	Transfer	2	0,37514375
G1-CG	G1-CG6	Session 10	Transfer	2	0,338522794
G1-CG	G1-CG7	Session 10	Transfer	2	0,316320221
G2-IVG	G2-IVG1	Session 10	Training	1	0
G2-IVG	G2-IVG1	Session 10	Training	2	0,164753354
G2-IVG	G2-IVG1	Session 10	Training	3	0,115972866
G2-IVG	G2-IVG2	Session 10	Training	1	0,048780488
G2-IVG	G2-IVG2	Session 10	Training	2	0
G2-IVG	G2-IVG2	Session 10	Training	3	0
G2-IVG	G2-IVG3	Session 10	Training	1	0,146341463
G2-IVG	G2-IVG3	Session 10	Training	2	0,146341463
G2-IVG	G2-IVG3	Session 10	Training	3	0,048780488
G2-IVG	G2-IVG4	Session 10	Training	1	0,183165244
G2-IVG	G2-IVG4	Session 10	Training	2	0,115972866
G2-IVG	G2-IVG4	Session 10	Training	3	0,048780488
G2-IVG	G2-IVG5	Session 10	Training	1	0
G2-IVG	G2-IVG5	Session 10	Training	2	0,048780488
G2-IVG	G2-IVG5	Session 10	Training	3	0
G2-IVG	G2-IVG7	Session 10	Training	1	0,048780488
G2-IVG	G2-IVG7	Session 10	Training	2	0
G2-IVG	G2-IVG7	Session 10	Training	3	0
G2-IVG	G2-IVG1	Session 10	Transfer	2	0,329506707
G2-IVG	G2-IVG2	Session 10	Transfer	2	0,146341463
G2-IVG	G2-IVG3	Session 10	Transfer	2	0,670970122
G2-IVG	G2-IVG4	Session 10	Transfer	2	0,146341463
G2-IVG	G2-IVG5	Session 10	Transfer	2	0,603777744
G2-IVG	G2-IVG7	Session 10	Transfer	2	0,243902439
G3-SVG	G3-SVG1	Session 10	Training	1	0,129032258
G3-SVG	G3-SVG1	Session 10	Training	2	0,451612903
G3-SVG	G3-SVG1	Session 10	Training	3	0,346931855
G3-SVG	G3-SVG4	Session 10	Training	1	0,129032258
G3-SVG	G3-SVG4	Session 10	Training	2	0,129032258
G3-SVG	G3-SVG4	Session 10	Training	3	0,129032258
G3-SVG	G3-SVG5	Session 10	Training	1	0
G3-SVG	G3-SVG5	Session 10	Training	2	0
G3-SVG	G3-SVG5	Session 10	Training	3	0,064516129
G3-SVG	G3-SVG6	Session 10	Training	1	0,129032258
G3-SVG	G3-SVG6	Session 10	Training	2	0,064516129
G3-SVG	G3-SVG6	Session 10	Training	3	0,064516129
G3-SVG	G3-SVG7	Session 10	Training	1	0
G3-SVG	G3-SVG7	Session 10	Training	2	0
G3-SVG	G3-SVG7	Session 10	Training	3	0,064516129
G3-SVG	G3-SVG8	Session 10	Training	1	0
G3-SVG	G3-SVG8	Session 10	Training	2	0,064516129
G3-SVG	G3-SVG8	Session 10	Training	3	0
G3-SVG	G3-SVG1	Session 10	Transfer	2	0,258064516
G3-SVG	G3-SVG4	Session 10	Transfer	2	0,460150403
G3-SVG	G3-SVG5	Session 10	Transfer	2	0,258064516
G3-SVG	G3-SVG6	Session 10	Transfer	2	0,556293952
G3-SVG	G3-SVG7	Session 10	Transfer	2	0,129032258
G3-SVG	G3-SVG8	Session 10	Transfer	2	0,064516129
